# Supplementary material for: Dibromido[bis­(η5-cyclo­penta­dien­yl)dimethyl­silane]zirconium(IV)
Source: Acta Crystallogr Sect E Struct Rep Online. 2008 Dec 17;65(Pt 1):m92. doi: 10.1107/S1600536808040713 (PMC2967924; doi:10.1107/S1600536808040713)
Supplement: Supplementary file 1 [file e-65-00m92-sup1.cif]

##############################################################################
###                                                                        ###
###        Electronic paper (Acta Crystallographica Section E)             ###
###                                                                        ###
##############################################################################
#                                                                            #
# This CIF contains the data in a paper accepted for publication in Acta     #
# Crystallographica Section E. It conforms to the requirements of Notes      #
# for Authors for Section E, and has been peer reviewed under the auspices   #
# of the IUCr Commission on Journals.                                        #
#                                                                            #
# Full details of the Crystallographic Information File format               #
# are given in the paper "The Crystallographic Information File (CIF):       #
# a New Standard Archive File for Crystallography" by S. R. Hall, F. H.      #
# Allen and I. D. Brown [Acta Cryst. (1991), A47, 655-685].                  #
#                                                                            #
# The current version of the core CIF dictionary is obtainable from          #
# ftp://ftp.iucr.org/pub/cif_core.dic. The current version number is 2.4.    #
#                                                                            #
# Software is freely available for graphical display of the structure(s) in  #
# this CIF.  For information consult the CIF home page http://www.iucr.org/  #
# cif/home.html                                                              #
#                                                                            #
# This file may be used for bona fide research purposes within the           #
# scientific community so long as proper attribution is given to the journal # 
# article from which it was obtained.                                        #
#                                                                            #
##############################################################################
                                             
data_I
_audit_creation_method     SHELXL-97
_chemical_name_systematic
;
Dibromido[bis(\h^5^-cyclopentadienyl)dimethylsilane]zirconium(IV)
;
_chemical_name_common     ?
_chemical_formula_moiety     'C12 H14 Br2 Si Zr'
_chemical_formula_sum     'C12 H14 Br2 Si Zr'
_chemical_formula_iupac     '[Zr Br2 (C12 H14 Si)]'
_chemical_formula_weight     437.36
_chemical_melting_point     ?
_symmetry_cell_setting     monoclinic
_symmetry_space_group_name_H-M     'C 2/c'
_symmetry_space_group_name_Hall     '-C 2yc'
loop_
    _symmetry_equiv_pos_as_xyz
    'x, y, z'
    '-x, y, -z+1/2'
    'x+1/2, y+1/2, z'
    '-x+1/2, y+1/2, -z+1/2'
    '-x, -y, -z'
    'x, -y, z-1/2'
    '-x+1/2, -y+1/2, -z'
    'x+1/2, -y+1/2, z-1/2'
_cell_length_a     13.6160(4)
_cell_length_b     10.0990(2)
_cell_length_c     10.9770(3)
_cell_angle_alpha     90.00
_cell_angle_beta     112.2540(12)
_cell_angle_gamma     90.00
_cell_volume     1396.99(6)
_cell_formula_units_Z     4
_cell_measurement_reflns_used     6471
_cell_measurement_theta_min     1
_cell_measurement_theta_max     27.5
_cell_measurement_temperature     120(2)
_exptl_crystal_description     prism
_exptl_crystal_colour     yellow
_exptl_crystal_size_max     0.4
_exptl_crystal_size_mid     0.3
_exptl_crystal_size_min     0.22
_exptl_crystal_density_diffrn     2.079
_exptl_crystal_density_meas     ?
_exptl_crystal_density_method     'not measured'
_exptl_crystal_F_000     840
_exptl_absorpt_coefficient_mu     6.565
_exptl_absorpt_correction_type     gaussian
_exptl_absorpt_process_details
;
(Coppens et al., 1970)
;
_exptl_absorpt_correction_T_min     0.137
_exptl_absorpt_correction_T_max     0.271
_exptl_special_details
;
Spectroscopic analysis: ^1^H NMR (CDCl~3~, \d, p.p.m.): 7.15 (m, 4H), 5.97 (m,
4H), 0.73 (s, 6H). ^13^C NMR (CDCl~3~, \d, p.p.m.): -5.2, 1, 114.3, 115.8,
128.9. IR (KBr disc, cm^-1^): 3115 (<i>m</i>), 3099 (<i>m</i>), 3074
(<i>m</i>), 2964 (<i>m</i>), 2958 (<i>m</i>), 1448 (<i>m</i>), 1409 (w), 1400
(<i>s</i>), 1370 (<i>s</i>), 1362 (<i>m</i>), 1324 (<i>m</i>), 1314 (w), 1260
(<i>s</i>), 1200 (w), 1179 (<i>s</i>), 1168 (<i>s</i>), 1069 (<i>s</i>), 1048
(<i>s</i>), 1020 (<i>s</i>), 942 (<i>m</i>), 902 (<i>s</i>), 870 (<i>s</i>),
870 (<i>s</i>), 813 (<i>s</i>), 680 (<i>s</i>), 633 (<i>s</i>), 555
(<i>m</i>), 502 (<i>m</i>), 454 (<i>s</i>), 420 (<i>s</i>), 384 (<i>m</i>),
347 (<i>s</i>); UV-Vis (CH~2~Cl~2~, maxima at nm): 470, 377, 313, 233.
Elemental analysis, calculated for C~12~H~14~Br~2~SiZr: C 32.96, H 3.23;
found: C 32.61, H 3.14%.
;
_diffrn_ambient_temperature     120(2)
_diffrn_radiation_type     MoK\a
_diffrn_radiation_wavelength     0.71073
_diffrn_radiation_monochromator     graphite
_diffrn_measurement_device_type     'Nonius KappaCCD area-detector'
_diffrn_measurement_method     '\f and \w scans to fill the Ewald sphere'
_diffrn_detector_area_resol_mean     9.091
_diffrn_reflns_number     9698
_diffrn_reflns_av_R_equivalents     0.0474
_diffrn_reflns_av_sigmaI/netI     0.0230
_diffrn_reflns_theta_min     2.58
_diffrn_reflns_theta_max     27.47
_diffrn_reflns_theta_full     27.47
_diffrn_measured_fraction_theta_max     0.999
_diffrn_measured_fraction_theta_full     0.999
_diffrn_reflns_limit_h_min     -17
_diffrn_reflns_limit_h_max     17
_diffrn_reflns_limit_k_min     -13
_diffrn_reflns_limit_k_max     13
_diffrn_reflns_limit_l_min     -14
_diffrn_reflns_limit_l_max     14
_diffrn_standards_number     0
_diffrn_standards_interval_count     ?
_diffrn_standards_interval_time     ?
_diffrn_standards_decay_%     ?
_refine_special_details
;
Refinement of <i>F</i>^2^ against ALL reflections. The weighted <i>R</i>-factor
<i>wR</i> and goodness of fit <i>S</i> are based on <i>F</i>^2^, conventional
<i>R</i>-factors <i>R</i> are based on <i>F</i>, with <i>F</i> set to zero for
negative <i>F</i>^2^. The threshold expression of <i>F</i>^2^ >
\s(<i>F</i>^2^) is used only for calculating <i>R</i>-factors(gt) <i>etc</i>.
and is not relevant to the choice of reflections for refinement.
<i>R</i>-factors based on <i>F</i>^2^ are statistically about twice as large
as those based on <i>F</i>, and <i>R</i>- factors based on ALL data will be
even larger.
;
_reflns_number_total     1602
_reflns_number_gt     1560
_reflns_threshold_expression     I>2\s(I)
_refine_ls_structure_factor_coef     Fsqd
_refine_ls_matrix_type     full
_refine_ls_R_factor_all     0.0250
_refine_ls_R_factor_gt     0.0243
_refine_ls_wR_factor_gt     0.0627
_refine_ls_wR_factor_ref     0.0631
_refine_ls_goodness_of_fit_ref     1.137
_refine_ls_restrained_S_all     1.137
_refine_ls_number_reflns     1602
_refine_ls_number_parameters     76
_refine_ls_number_restraints     0
_refine_ls_hydrogen_treatment     constr
_refine_ls_weighting_scheme     calc
_refine_ls_weighting_details
         'calc w=1/[\s^2^(Fo^2^)+(0.0323P)^2^+3.2435P] where P=(Fo^2^+2Fc^2^)/3'
_atom_sites_solution_hydrogens     geom
_atom_sites_solution_primary     direct
_atom_sites_solution_secondary     difmap
_refine_ls_shift/su_max     0.000
_refine_ls_shift/su_mean     0.000
_refine_diff_density_max     0.685
_refine_diff_density_min     -1.069
_refine_ls_extinction_method     'SHELXL97 (Sheldrick, 1997)'
_refine_ls_extinction_coef     0.0044(3)
_refine_ls_extinction_expression
                                    Fc^*^=kFc[1+0.001xFc^2^\l^3^/sin(2\q)]^-1/4^
loop_
    _atom_type_symbol
    _atom_type_description
    _atom_type_scat_dispersion_real
    _atom_type_scat_dispersion_imag
    _atom_type_scat_source
    C C 0.0033 0.0016 'International Tables Vol C Tables 4.2.6.8 and 6.1.1.4'
    H H 0.0000 0.0000 'International Tables Vol C Tables 4.2.6.8 and 6.1.1.4'
    Si Si 0.0817 0.0704 'International Tables Vol C Tables 4.2.6.8 and 6.1.1.4'
    Br Br -0.2901 2.4595 'International Tables Vol C Tables 4.2.6.8 and 6.1.1.4'
    Zr Zr -2.9673 0.5597 'International Tables Vol C Tables 4.2.6.8 and 6.1.1.4'
_computing_data_collection
                    'COLLECT (Hooft, 1998) and DENZO (Otwinowski & Minor, 1997)'
_computing_cell_refinement
                    'COLLECT (Hooft, 1998) and DENZO (Otwinowski & Minor, 1997)'
_computing_data_reduction
                    'COLLECT (Hooft, 1998) and DENZO (Otwinowski & Minor, 1997)'
_computing_structure_solution     'SIR92 (Altomare <i>et al.</i>,  1994)'
_computing_structure_refinement     'SHELXL97 (Sheldrick, 2008)'
_computing_molecular_graphics     'PLATON (Spek, 2003)'
_computing_publication_material     'enCIFer (Allen <i>et al.</i>,  2004)'
loop_
    _atom_site_type_symbol
    _atom_site_label
    _atom_site_fract_x
    _atom_site_fract_y
    _atom_site_fract_z
    _atom_site_U_iso_or_equiv
    _atom_site_adp_type
    _atom_site_calc_flag
    _atom_site_refinement_flags
    _atom_site_occupancy
    _atom_site_disorder_assembly
    _atom_site_disorder_group
    Zr Zr1 0.0000 0.31648(3) 0.2500 0.01164(12) Uani d S 1 . .
    Br Br1 0.155827(19) 0.48477(3) 0.33572(2) 0.02090(12) Uani d . 1 . .
    Si Si1 0.0000 -0.01625(9) 0.2500 0.0160(2) Uani d S 1 . .
    C C1 0.0077(2) 0.1116(2) 0.1295(2) 0.0170(5) Uani d . 1 . .
    C C2 -0.0792(2) 0.1870(3) 0.0443(3) 0.0206(5) Uani d . 1 . .
    H H2 -0.1504 0.1647 0.0193 0.025 Uiso calc R 1 . .
    C C3 -0.0400(3) 0.3017(3) 0.0033(3) 0.0250(6) Uani d . 1 . .
    H H3 -0.0807 0.3658 -0.0547 0.030 Uiso calc R 1 . .
    C C4 0.0707(3) 0.3014(3) 0.0658(3) 0.0247(6) Uani d . 1 . .
    H H4 0.1166 0.3654 0.0567 0.030 Uiso calc R 1 . .
    C C5 0.1003(2) 0.1861(3) 0.1454(3) 0.0207(5) Uani d . 1 . .
    H H5 0.1693 0.1630 0.1993 0.025 Uiso calc R 1 . .
    C C6 0.1245(2) -0.1135(3) 0.3168(3) 0.0247(6) Uani d . 1 . .
    H H6A 0.1191 -0.1775 0.3787 0.037 Uiso calc R 1 . .
    H H6B 0.1830 -0.0551 0.3603 0.037 Uiso calc R 1 . .
    H H6C 0.1359 -0.1583 0.2462 0.037 Uiso calc R 1 . .
loop_
    _atom_site_aniso_label
    _atom_site_aniso_U_11
    _atom_site_aniso_U_22
    _atom_site_aniso_U_33
    _atom_site_aniso_U_12
    _atom_site_aniso_U_13
    _atom_site_aniso_U_23
    Zr1 0.01466(17) 0.01152(18) 0.01051(17) 0.000 0.00678(12) 0.000
    Br1 0.01687(16) 0.02362(18) 0.02273(17) -0.00544(9) 0.00811(11) -0.00413(9)
    Si1 0.0237(5) 0.0120(4) 0.0156(5) 0.000 0.0112(4) 0.000
    C1 0.0261(12) 0.0145(11) 0.0147(11) 0.0005(10) 0.0125(9) -0.0021(9)
    C2 0.0282(13) 0.0187(13) 0.0134(11) -0.0003(10) 0.0062(10) -0.0028(9)
    C3 0.0467(17) 0.0181(13) 0.0122(11) 0.0029(12) 0.0134(11) 0.0003(10)
    C4 0.0435(16) 0.0189(13) 0.0224(13) -0.0035(12) 0.0245(12) -0.0017(10)
    C5 0.0272(13) 0.0193(13) 0.0227(13) 0.0015(10) 0.0176(11) -0.0012(10)
    C6 0.0321(14) 0.0228(14) 0.0220(13) 0.0080(12) 0.0135(11) 0.0048(11)
_geom_special_details
;
All e.s.d.'s (except the e.s.d. in the dihedral angle between two l.s. planes)
are estimated using the full covariance matrix. The cell e.s.d.'s are taken
into account individually in the estimation of e.s.d.'s in distances, angles
and torsion angles; correlations between e.s.d.'s in cell parameters are only
used when they are defined by crystal symmetry. An approximate (isotropic)
treatment of cell e.s.d.'s is used for estimating e.s.d.'s involving l.s.
planes.
;
loop_
    _geom_bond_atom_site_label_1
    _geom_bond_atom_site_label_2
    _geom_bond_site_symmetry_2
    _geom_bond_distance
    _geom_bond_publ_flag
    Zr1 C5 2 2.471(3) ?
    Zr1 C5 . 2.471(3) ?
    Zr1 C2 2 2.476(3) ?
    Zr1 C2 . 2.476(3) ?
    Zr1 C1 . 2.480(2) ?
    Zr1 C1 2 2.480(2) ?
    Zr1 C4 2 2.552(3) ?
    Zr1 C4 . 2.552(3) ?
    Zr1 C3 . 2.556(3) ?
    Zr1 C3 2 2.556(3) ?
    Zr1 Br1 2 2.6007(3) ?
    Zr1 Br1 . 2.6007(3) ?
    Si1 C6 2 1.853(3) ?
    Si1 C6 . 1.853(3) ?
    Si1 C1 2 1.880(3) ?
    Si1 C1 . 1.880(3) ?
    C1 C2 . 1.420(4) ?
    C1 C5 . 1.422(4) ?
    C2 C3 . 1.418(4) ?
    C2 H2 . 0.9300 ?
    C3 C4 . 1.400(4) ?
    C3 H3 . 0.9300 ?
    C4 C5 . 1.420(4) ?
    C4 H4 . 0.9300 ?
    C5 H5 . 0.9300 ?
    C6 H6A . 0.9600 ?
    C6 H6B . 0.9600 ?
    C6 H6C . 0.9600 ?
loop_
    _geom_angle_atom_site_label_1
    _geom_angle_atom_site_label_2
    _geom_angle_atom_site_label_3
    _geom_angle_site_symmetry_1
    _geom_angle_site_symmetry_3
    _geom_angle
    _geom_angle_publ_flag
    C5 Zr1 C5 2 . 115.60(12) ?
    C5 Zr1 C2 2 2 54.64(9) ?
    C5 Zr1 C2 . 2 90.90(9) ?
    C5 Zr1 C2 2 . 90.90(9) ?
    C5 Zr1 C2 . . 54.64(9) ?
    C2 Zr1 C2 2 . 116.22(12) ?
    C5 Zr1 C1 2 . 86.89(8) ?
    C5 Zr1 C1 . . 33.37(8) ?
    C2 Zr1 C1 2 . 87.36(9) ?
    C2 Zr1 C1 . . 33.31(9) ?
    C5 Zr1 C1 2 2 33.37(8) ?
    C5 Zr1 C1 . 2 86.89(8) ?
    C2 Zr1 C1 2 2 33.31(9) ?
    C2 Zr1 C1 . 2 87.36(9) ?
    C1 Zr1 C1 . 2 66.87(11) ?
    C5 Zr1 C4 2 2 32.79(9) ?
    C5 Zr1 C4 . 2 141.00(9) ?
    C2 Zr1 C4 2 2 53.88(9) ?
    C2 Zr1 C4 . 2 121.77(9) ?
    C1 Zr1 C4 . 2 118.55(9) ?
    C1 Zr1 C4 2 2 54.73(8) ?
    C5 Zr1 C4 2 . 141.00(9) ?
    C5 Zr1 C4 . . 32.80(9) ?
    C2 Zr1 C4 2 . 121.77(9) ?
    C2 Zr1 C4 . . 53.88(9) ?
    C1 Zr1 C4 . . 54.73(8) ?
    C1 Zr1 C4 2 . 118.55(9) ?
    C4 Zr1 C4 2 . 173.17(13) ?
    C5 Zr1 C3 2 . 121.83(10) ?
    C5 Zr1 C3 . . 53.87(9) ?
    C2 Zr1 C3 2 . 141.26(9) ?
    C2 Zr1 C3 . . 32.69(9) ?
    C1 Zr1 C3 . . 54.63(8) ?
    C1 Zr1 C3 2 . 118.78(9) ?
    C4 Zr1 C3 2 . 147.45(10) ?
    C4 Zr1 C3 . . 31.81(10) ?
    C5 Zr1 C3 2 2 53.87(9) ?
    C5 Zr1 C3 . 2 121.83(10) ?
    C2 Zr1 C3 2 2 32.69(9) ?
    C2 Zr1 C3 . 2 141.25(9) ?
    C1 Zr1 C3 . 2 118.78(9) ?
    C1 Zr1 C3 2 2 54.63(8) ?
    C4 Zr1 C3 2 2 31.81(10) ?
    C4 Zr1 C3 . 2 147.45(10) ?
    C3 Zr1 C3 . 2 173.31(13) ?
    C5 Zr1 Br1 2 2 89.86(6) ?
    C5 Zr1 Br1 . 2 134.35(7) ?
    C2 Zr1 Br1 2 2 133.57(7) ?
    C2 Zr1 Br1 . 2 90.07(6) ?
    C1 Zr1 Br1 . 2 123.08(6) ?
    C1 Zr1 Br1 2 2 123.01(6) ?
    C4 Zr1 Br1 2 2 79.92(7) ?
    C4 Zr1 Br1 . 2 104.65(7) ?
    C3 Zr1 Br1 . 2 80.64(7) ?
    C3 Zr1 Br1 2 2 103.82(7) ?
    C5 Zr1 Br1 2 . 134.35(7) ?
    C5 Zr1 Br1 . . 89.86(6) ?
    C2 Zr1 Br1 2 . 90.07(6) ?
    C2 Zr1 Br1 . . 133.57(7) ?
    C1 Zr1 Br1 . . 123.01(6) ?
    C1 Zr1 Br1 2 . 123.08(6) ?
    C4 Zr1 Br1 2 . 104.65(7) ?
    C4 Zr1 Br1 . . 79.92(7) ?
    C3 Zr1 Br1 . . 103.82(7) ?
    C3 Zr1 Br1 2 . 80.64(7) ?
    Br1 Zr1 Br1 2 . 98.387(17) ?
    C6 Si1 C6 2 . 116.0(2) ?
    C6 Si1 C1 2 2 110.88(12) ?
    C6 Si1 C1 . 2 111.83(12) ?
    C6 Si1 C1 2 . 111.83(12) ?
    C6 Si1 C1 . . 110.87(12) ?
    C1 Si1 C1 2 . 93.26(15) ?
    C2 C1 C5 . . 106.1(2) ?
    C2 C1 Si1 . . 125.24(19) ?
    C5 C1 Si1 . . 124.1(2) ?
    C2 C1 Zr1 . . 73.19(14) ?
    C5 C1 Zr1 . . 72.99(14) ?
    Si1 C1 Zr1 . . 99.94(10) ?
    C3 C2 C1 . . 109.1(2) ?
    C3 C2 Zr1 . . 76.77(15) ?
    C1 C2 Zr1 . . 73.51(14) ?
    C3 C2 H2 . . 125.5 ?
    C1 C2 H2 . . 125.5 ?
    Zr1 C2 H2 . . 116.2 ?
    C4 C3 C2 . . 107.9(2) ?
    C4 C3 Zr1 . . 73.94(15) ?
    C2 C3 Zr1 . . 70.54(15) ?
    C4 C3 H3 . . 126.0 ?
    C2 C3 H3 . . 126.0 ?
    Zr1 C3 H3 . . 121.2 ?
    C3 C4 C5 . . 107.8(2) ?
    C3 C4 Zr1 . . 74.25(15) ?
    C5 C4 Zr1 . . 70.48(14) ?
    C3 C4 H4 . . 126.1 ?
    C5 C4 H4 . . 126.1 ?
    Zr1 C4 H4 . . 120.9 ?
    C4 C5 C1 . . 109.0(2) ?
    C4 C5 Zr1 . . 76.72(15) ?
    C1 C5 Zr1 . . 73.64(14) ?
    C4 C5 H5 . . 125.5 ?
    C1 C5 H5 . . 125.5 ?
    Zr1 C5 H5 . . 116.1 ?
    Si1 C6 H6A . . 109.5 ?
    Si1 C6 H6B . . 109.5 ?
    H6A C6 H6B . . 109.5 ?
    Si1 C6 H6C . . 109.5 ?
    H6A C6 H6C . . 109.5 ?
    H6B C6 H6C . . 109.5 ?
data_global
_journal_date_recd_electronic     2008-12-01
_journal_date_accepted     2008-12-03
_journal_name_full     'Acta Crystallographica, Section E'
_journal_year     2009
_journal_volume     65
_journal_issue      1
_journal_page_first     m92
_journal_page_last     m92
_journal_paper_category     QM
_journal_coeditor_code     CV2494
_publ_contact_author_name     'Dr. Milan Erben'
_publ_contact_author_address
;Department of General and Inorganic Chemistry
Faculty of Chemical Technology
University of Pardubice
N\'am. \<Cs. legi\'i 565
Pardubice 532 10
Czech Republic
;
_publ_contact_author_email     milan.erben@upce.cz
_publ_contact_author_fax      42E306(5)
_publ_contact_author_phone      42E306(5)
_publ_section_title
;
Dibromido[bis(\h^5^-cyclopentadienyl)dimethylsilane]zirconium(IV)
;
loop_
    _publ_author_name
    _publ_author_address
    'Erben, Milan'
;Department of General and Inorganic Chemistry
Faculty of Chemical Technology
University of Pardubice
N\'am. \<Cs. legi\'i 565
Pardubice 532 10
Czech Republic
;
    'Du\<sek, Michal'
;Department of General and Inorganic Chemistry
Faculty of Chemical Technology
University of Pardubice
N\'am. \<Cs. legi\'i 565
Pardubice 532 10
Czech Republic
;
    'Picka, Michal'
;Department of General and Inorganic Chemistry
Faculty of Chemical Technology
University of Pardubice
N\'am. \<Cs. legi\'i 565
Pardubice 532 10
Czech Republic
;
    "Vinkl\'arek, Jarom\'ir"
;Department of General and Inorganic Chemistry
Faculty of Chemical Technology
University of Pardubice
N\'am. \<Cs. legi\'i 565
Pardubice 532 10
Czech Republic
;
