# Supplementary material for: Dibromido[bis­(η5-cyclo­penta­dien­yl)dimethyl­silane]zirconium(IV)
Source: Acta Crystallogr Sect E Struct Rep Online. 2008 Dec 17;65(Pt 1):m92. doi: 10.1107/S1600536808040713 (PMC2967924; doi:10.1107/S1600536808040713)
Supplement: Supplementary file 2 [file e-65-00m92-Isup2.hkl]

# 
# h,k,l, Fc-squared, Fo-squared, sigma(Fo-squared) and status flag 
# 
data_I
_shelx_title ' ?' 
_shelx_refln_list_code          4 
_shelx_F_calc_maximum      375.16 
_exptl_crystal_F_000       840.00 
_reflns_d_resolution_high  0.7703 
 
loop_ 
 _symmetry_equiv_pos_as_xyz 
 'x, y, z' 
 '-x, y, -z+1/2' 
 'x+1/2, y+1/2, z' 
 '-x+1/2, y+1/2, -z+1/2' 
 '-x, -y, -z' 
 'x, -y, z-1/2' 
 '-x+1/2, -y+1/2, -z' 
 'x+1/2, -y+1/2, z-1/2' 
 
_cell_length_a    13.6160 
_cell_length_b    10.0990 
_cell_length_c    10.9770 
_cell_angle_alpha  90.000 
_cell_angle_beta  112.254 
_cell_angle_gamma  90.000 
 
_shelx_F_squared_multiplier     1.000 
 
loop_ 
 _refln_index_h 
 _refln_index_k 
 _refln_index_l 
 _refln_F_squared_calc 
 _refln_F_squared_meas 
 _refln_F_squared_sigma 
 _refln_observed_status 
   2   0   0    50546.52    48266.19    623.32 o 
   4   0   0     3404.45     3052.15     41.40 o 
   6   0   0    77915.75    71940.92    905.83 o 
   8   0   0    14701.86    13292.33    173.05 o 
  10   0   0      556.56      510.08     15.01 o 
  12   0   0    24851.41    24602.88    401.66 o 
  14   0   0    10368.71    10486.77    212.89 o 
  16   0   0      434.36      518.26     48.56 o 
   1   1   0     7964.58     7451.92     73.28 o 
   3   1   0    43803.62    42327.86    446.20 o 
   5   1   0     2387.77     2073.88     20.67 o 
   7   1   0    17084.31    16016.43    147.08 o 
   9   1   0    17843.99    16834.30    154.60 o 
  11   1   0      909.20      880.66     15.84 o 
  13   1   0    10090.40     9969.67    187.86 o 
  15   1   0     1548.93     1598.96     51.36 o 
   0   2   0     8248.04     7987.67    234.08 o 
   2   2   0    36021.57    34408.55    404.67 o 
   4   2   0    26620.81    25174.28    235.77 o 
   6   2   0    29634.23    28856.11    323.72 o 
   8   2   0       35.32       95.27     21.71 o 
  10   2   0    20825.83    20260.45    205.62 o 
  12   2   0     2096.54     2011.27     43.33 o 
  14   2   0      362.88      368.19     19.79 o 
  16   2   0     6224.50     6051.57    134.30 o 
   1   3   0       68.86      110.52     10.47 o 
   3   3   0   140078.36   140798.31   2799.28 o 
   5   3   0    14662.49    14349.20    144.14 o 
   7   3   0     1596.32     1333.22     16.28 o 
   9   3   0    28702.31    28502.08    274.63 o 
  11   3   0     6904.20     6890.79     89.84 o 
  13   3   0     1172.11     1053.44     46.43 o 
  15   3   0     7160.10     7174.32    151.28 o 
   0   4   0    25744.79    23620.11   1646.72 o 
   2   4   0     3815.84     3565.19     68.88 o 
   4   4   0     8404.46     8044.75     93.00 o 
   6   4   0    18696.56    16912.49    153.97 o 
   8   4   0       56.70      101.44      8.99 o 
  10   4   0    10575.77    10056.84    123.14 o 
  12   4   0     4732.47     4518.92     99.12 o 
  14   4   0     1288.53     1279.00     44.57 o 
   1   5   0    33201.95    33210.13   1120.97 o 
   3   5   0     4054.63     3820.08     58.12 o 
   5   5   0    10049.54    10430.56    104.97 o 
   7   5   0    28095.37    27883.41    259.93 o 
   9   5   0     2398.42     2336.73     46.65 o 
  11   5   0       28.14      123.24     44.42 o 
  13   5   0     9794.10    10216.11    183.25 o 
  15   5   0       58.84       29.20     19.95 o 
   0   6   0    69823.11    67747.91   6718.38 o 
   2   6   0     3353.87     3477.74     89.64 o 
   4   6   0      468.40      403.55     11.35 o 
   6   6   0    24274.42    24400.96    223.44 o 
   8   6   0     3822.34     3870.98     66.72 o 
  10   6   0      501.46      466.76     17.24 o 
  12   6   0     9691.72    10046.45    178.06 o 
  14   6   0     4341.41     4424.74    110.16 o 
   1   7   0       85.69      135.23     11.12 o 
   3   7   0    22682.28    22767.67    523.13 o 
   5   7   0      620.67      754.37     14.44 o 
   7   7   0     2349.46     2281.15     50.31 o 
   9   7   0     6335.13     6199.22    173.84 o 
  11   7   0     1338.74     1425.95     36.67 o 
  13   7   0     1588.30     1628.91     53.29 o 
   0   8   0      160.86      126.40     17.19 o 
   2   8   0     9524.59     9593.22    328.22 o 
   4   8   0    10344.57    10597.83    275.36 o 
   6   8   0     2639.09     2511.63     48.88 o 
   8   8   0       69.04       77.73     13.10 o 
  10   8   0     8398.76     8507.49    182.09 o 
  12   8   0      106.93      162.96     18.51 o 
   1   9   0      248.67      264.71     14.70 o 
   3   9   0    14505.70    14506.05    540.16 o 
   5   9   0     2698.41     2742.68     96.61 o 
   7   9   0      129.63      161.47     14.66 o 
   9   9   0     7168.73     7524.79    316.28 o 
  11   9   0     2215.63     2306.22     93.01 o 
   0  10   0    18514.23    18000.11   1636.58 o 
   2  10   0     2362.15     2295.43     79.91 o 
   4  10   0       29.04       22.64     10.94 o 
   6  10   0     4250.37     4376.47    199.88 o 
   8  10   0     1553.69     1511.23     71.70 o 
  10  10   0       66.52       54.16     27.10 o 
   1  11   0     3296.99     3245.86    128.00 o 
   3  11   0      141.39      163.71     12.74 o 
   5  11   0     2712.30     2812.05     76.90 o 
   7  11   0     5103.95     5201.54    302.63 o 
   0  12   0      785.26      829.94     52.53 o 
   2  12   0        2.38       13.76     20.65 o 
   4  12   0       40.00       47.63     22.79 o 
   6  12   0     1322.14     1206.68     72.84 o 
   1  13   0      182.89       93.10     42.88 o 
 -15   1   1     1269.56     1137.37     30.42 o 
 -13   1   1     4054.19     3828.26     55.36 o 
 -11   1   1     3770.53     3729.15     42.86 o 
  -9   1   1     4626.99     4697.31     46.22 o 
  -7   1   1    11638.95    11271.30    109.99 o 
  -5   1   1    12815.07    12438.65    113.78 o 
  -3   1   1    14346.92    14371.53    129.70 o 
  -1   1   1    32457.70    37775.76    574.74 o 
   1   1   1    31293.78    27530.61    386.99 o 
   3   1   1    12849.42    12045.37    156.77 o 
   5   1   1     6584.22     6146.41     73.95 o 
   7   1   1     2477.53     2287.88     26.03 o 
   9   1   1     2485.89     2319.04     25.36 o 
  11   1   1     6105.62     5947.22    128.74 o 
  13   1   1     3298.47     3307.04     53.22 o 
  15   1   1      575.11      549.93     21.04 o 
 -16   2   1      305.31      218.16     19.66 o 
 -14   2   1     2363.00     2352.91     41.99 o 
 -12   2   1     2729.72     2734.35     38.08 o 
 -10   2   1     1438.99     1330.56     17.01 o 
  -8   2   1     9301.96     8945.33     84.17 o 
  -6   2   1     9227.50     8602.09     79.38 o 
  -4   2   1      105.97      119.39     11.78 o 
  -2   2   1     7288.04     7558.49     95.09 o 
   0   2   1    19462.61    18141.04    415.88 o 
   2   2   1      738.78      543.57      9.39 o 
   4   2   1     2683.67     2362.44     24.61 o 
   6   2   1    10548.77     9978.17    130.85 o 
   8   2   1     1197.11     1054.09     13.53 o 
  10   2   1       73.56       89.81     11.50 o 
  12   2   1     1329.50     1412.49     27.90 o 
  14   2   1      830.78      853.02     25.14 o 
 -15   3   1      498.04      478.41     21.85 o 
 -13   3   1      175.92      231.54     26.58 o 
 -11   3   1     2003.06     1969.42     34.91 o 
  -9   3   1     4034.23     3763.16     39.81 o 
  -7   3   1       98.34      160.25      5.84 o 
  -5   3   1      631.26      585.48      8.12 o 
  -3   3   1     4228.26     4047.84     55.14 o 
  -1   3   1      327.41      377.11     15.69 o 
   1   3   1     2779.55     2489.55     48.59 o 
   3   3   1     3265.83     2804.69     31.41 o 
   5   3   1      981.15     1099.20     16.50 o 
   7   3   1       14.97       14.58      6.01 o 
   9   3   1     2910.33     2673.99     33.36 o 
  11   3   1       21.27       34.93     13.94 o 
  13   3   1       11.44       47.78     18.23 o 
  15   3   1     1107.14     1100.74     44.88 o 
 -16   4   1     2481.84     2435.73     70.04 o 
 -14   4   1      443.92      397.46     19.86 o 
 -12   4   1     1996.04     1938.05     56.75 o 
 -10   4   1    13232.22    13526.32    157.58 o 
  -8   4   1     2846.36     2860.60     29.89 o 
  -6   4   1     2188.38     2367.56     25.10 o 
  -4   4   1    27332.64    27931.79    404.04 o 
  -2   4   1     5216.03     5163.99    105.58 o 
   0   4   1      127.31      100.65      2.90 o 
   2   4   1    29094.40    27357.21    460.14 o 
   4   4   1    14859.86    14840.65    152.78 o 
   6   4   1      599.86      697.76     10.07 o 
   8   4   1     6152.28     6124.46     68.42 o 
  10   4   1     2343.00     2417.81     73.65 o 
  12   4   1       14.70       14.42     24.47 o 
  14   4   1     2845.69     3035.06     78.03 o 
 -15   5   1     1090.08     1115.91     53.05 o 
 -13   5   1       75.04      126.44     19.51 o 
 -11   5   1     4244.74     4227.99     84.95 o 
  -9   5   1     4782.14     4658.53     49.68 o 
  -7   5   1      209.03      255.44      9.09 o 
  -5   5   1     7812.87     7823.08    145.58 o 
  -3   5   1    16393.68    16645.53    232.21 o 
  -1   5   1       42.27       67.14      6.75 o 
   1   5   1     4911.61     4810.95    143.50 o 
   3   5   1    18853.38    17379.31    270.28 o 
   5   5   1       36.70       46.31      7.14 o 
   7   5   1      424.31      420.67      8.81 o 
   9   5   1     9350.26     9257.83    151.04 o 
  11   5   1      559.46      493.19     20.65 o 
  13   5   1       98.87       86.24     20.06 o 
 -14   6   1     3904.61     4008.72    101.28 o 
 -12   6   1     4985.50     5403.54    121.59 o 
 -10   6   1       48.95       78.13      9.15 o 
  -8   6   1     7111.32     6876.08     88.17 o 
  -6   6   1    15160.09    14921.12    254.33 o 
  -4   6   1       89.32      150.01      9.90 o 
  -2   6   1     6249.53     6411.10    193.46 o 
   0   6   1    18871.91    17816.72    378.73 o 
   2   6   1      421.00      526.64     18.02 o 
   4   6   1     7194.33     6932.44     72.46 o 
   6   6   1    17663.55    17122.18    176.05 o 
   8   6   1       34.56       75.67      7.61 o 
  10   6   1       34.97       41.39     10.33 o 
  12   6   1     6457.14     6808.60    156.33 o 
  14   6   1      596.60      612.00     29.70 o 
 -13   7   1     5243.30     5434.31    153.97 o 
 -11   7   1       49.13       74.91     20.36 o 
  -9   7   1      463.30      457.84     15.84 o 
  -7   7   1    14361.79    15248.01    403.35 o 
  -5   7   1       76.08      130.65     10.13 o 
  -3   7   1      353.52      401.66     18.85 o 
  -1   7   1    24089.32    24467.76    859.05 o 
   1   7   1     4829.20     4910.10    164.00 o 
   3   7   1     2156.96     2058.87     43.87 o 
   5   7   1     5481.26     5763.80     83.25 o 
   7   7   1     2911.02     3100.79     57.24 o 
   9   7   1      563.53      570.96     19.50 o 
  11   7   1     3001.53     2981.58     63.52 o 
  13   7   1     2616.70     2725.76     79.58 o 
 -12   8   1     1386.51     1474.04     78.03 o 
 -10   8   1     1772.26     1878.84    100.28 o 
  -8   8   1     2414.79     2499.08     54.18 o 
  -6   8   1     6484.10     6803.18    105.39 o 
  -4   8   1     1351.43     1350.32     22.98 o 
  -2   8   1     2128.34     2056.52     69.23 o 
   0   8   1    10419.13     9777.08    581.73 o 
   2   8   1      995.07      957.85     31.92 o 
   4   8   1      653.92      661.78     22.75 o 
   6   8   1    10679.25    10858.85    245.71 o 
   8   8   1       53.62       61.05     16.74 o 
  10   8   1       24.00       80.52     24.91 o 
  12   8   1     4475.19     4963.65    153.94 o 
 -11   9   1     6747.96     7031.13    237.77 o 
  -9   9   1     8264.73     8753.08    223.23 o 
  -7   9   1      118.31      164.30     16.45 o 
  -5   9   1     6552.63     6818.48     98.95 o 
  -3   9   1    16473.79    16756.38    564.71 o 
  -1   9   1      162.71      150.09     24.74 o 
   1   9   1     6473.78     6302.25    221.45 o 
   3   9   1    18035.17    17865.54    551.52 o 
   5   9   1       89.40      110.22     12.31 o 
   7   9   1      335.57      370.14     25.27 o 
   9   9   1    10721.65    11434.32    578.92 o 
  11   9   1      537.51      522.06     24.92 o 
 -10  10   1     6053.19     6195.21    216.95 o 
  -8  10   1       11.74       27.68     19.37 o 
  -6  10   1       43.08       68.24     20.06 o 
  -4  10   1    12221.55    12278.32    526.30 o 
  -2  10   1      383.67      414.00     29.44 o 
   0  10   1     1615.19     1558.99     56.31 o 
   2  10   1     9644.21     9647.34    321.08 o 
   4  10   1     3968.03     4348.26    145.47 o 
   6  10   1      532.96      570.05     23.90 o 
   8  10   1     3359.19     3087.80    123.60 o 
  10  10   1     2005.39     1803.76    146.08 o 
  -9  11   1      829.89      752.64     52.77 o 
  -7  11   1     2956.42     2975.40    118.79 o 
  -5  11   1      324.48      335.95     16.96 o 
  -3  11   1     2651.40     2582.84     67.65 o 
  -1  11   1     3048.26     2883.84    118.22 o 
   1  11   1        4.56       37.92     16.90 o 
   3  11   1     3125.09     3019.89    107.03 o 
   5  11   1     1358.48     1418.53     78.38 o 
   7  11   1       44.59       61.95     17.89 o 
  -6  12   1     7007.69     6840.29    277.61 o 
  -4  12   1       89.02      123.83     61.56 o 
  -2  12   1     3546.72     3496.14    134.71 o 
   0  12   1    10631.59    10392.27    488.76 o 
   2  12   1       44.47       92.27     27.33 o 
   4  12   1     1724.98     1566.27     97.62 o 
   6  12   1    10455.62    10215.34    406.65 o 
  -1  13   1     4042.55     3749.06     95.25 o 
   1  13   1      328.59      318.03     37.83 o 
 -16   0   2      496.15      476.84     30.93 o 
 -14   0   2    21276.91    21748.75    417.39 o 
 -12   0   2      582.68      605.39     36.83 o 
 -10   0   2      142.51      209.34      9.98 o 
  -8   0   2   100316.68    97826.90   1587.37 o 
  -6   0   2    30701.82    29668.33    514.88 o 
  -4   0   2    14784.92    15112.60    222.40 o 
  -2   0   2    65963.54    78237.71   1208.92 o 
   0   0   2    55153.82    54326.81    745.47 o 
   2   0   2    13429.84    12614.35    570.13 o 
   4   0   2    41027.06    38157.46   1454.29 o 
   6   0   2    81434.13    76844.16   2835.41 o 
   8   0   2      158.15      201.16     23.76 o 
  10   0   2     4960.47     4837.04     95.81 o 
  12   0   2    25648.06    25698.12    492.79 o 
  14   0   2      140.68      203.67     34.66 o 
 -17   1   2     4494.31     4319.57     99.18 o 
 -15   1   2     2859.35     2706.51     57.42 o 
 -13   1   2     7669.97     7643.14     93.59 o 
 -11   1   2    11609.86    11292.33    118.73 o 
  -9   1   2      562.89      549.61      9.99 o 
  -7   1   2    27901.78    26802.11    242.16 o 
  -5   1   2    19469.58    19200.76    213.34 o 
  -3   1   2     5090.17     5729.35     68.45 o 
  -1   1   2    38978.86    40430.61    391.60 o 
   1   1   2    13486.90    12534.32    233.57 o 
   3   1   2    11908.10    11089.10    209.69 o 
   5   1   2    31985.07    29290.28    514.01 o 
   7   1   2      267.79      282.43     16.09 o 
   9   1   2    12923.42    12306.01    138.16 o 
  11   1   2     7470.80     7339.77    103.13 o 
  13   1   2      983.39      989.63     27.61 o 
  15   1   2     4251.70     4214.01     88.94 o 
 -16   2   2     2612.00     2449.75     60.18 o 
 -14   2   2     6094.36     6154.05     92.18 o 
 -12   2   2     3061.69     2953.60     37.86 o 
 -10   2   2    19618.16    19266.72    180.46 o 
  -8   2   2     7412.51     6728.12     64.14 o 
  -6   2   2     1905.25     2035.57     24.43 o 
  -4   2   2    50758.33    51860.70    495.05 o 
  -2   2   2    33903.68    35926.29   1017.44 o 
   0   2   2    18129.95    17236.90    240.83 o 
   2   2   2    56118.89    49177.27    872.19 o 
   4   2   2      119.69      127.74      5.89 o 
   6   2   2     7561.12     7161.52     82.39 o 
   8   2   2    22366.03    21201.71    309.39 o 
  10   2   2     1769.21     1730.91     63.24 o 
  12   2   2     4734.65     4787.85     78.58 o 
  14   2   2     3246.26     3550.19     79.39 o 
 -15   3   2      260.59      281.15     20.41 o 
 -13   3   2     1028.01     1030.02     24.60 o 
 -11   3   2    46813.66    46771.82    525.57 o 
  -9   3   2     6752.76     6644.84     80.03 o 
  -7   3   2     1033.88     1011.00     12.38 o 
  -5   3   2    70659.69    73958.52    722.96 o 
  -3   3   2    29922.68    31334.76    345.66 o 
  -1   3   2    11759.38    11646.03    297.67 o 
   1   3   2    42627.80    38211.95    660.65 o 
   3   3   2    66159.50    58316.83   1090.89 o 
   5   3   2     1234.74     1151.54     21.51 o 
   7   3   2     9831.41     9663.56    146.19 o 
   9   3   2    32861.76    31914.43    570.55 o 
  11   3   2      107.27      137.31     19.10 o 
  13   3   2      670.49      685.38     30.40 o 
 -16   4   2      421.02      375.55     26.65 o 
 -14   4   2     9473.47     9620.24    153.06 o 
 -12   4   2      163.56      183.25     16.46 o 
 -10   4   2     5329.57     5184.60     65.96 o 
  -8   4   2    19124.00    18911.91    185.55 o 
  -6   4   2     2005.34     2110.98     21.94 o 
  -4   4   2    17565.60    17984.55    265.75 o 
  -2   4   2    13477.76    13370.22    335.12 o 
   0   4   2     7095.64     6613.61    162.76 o 
   2   4   2    20509.59    18387.85    373.98 o 
   4   4   2     4252.83     3781.62     66.22 o 
   6   4   2    12432.28    11789.17    158.36 o 
   8   4   2     9076.96     8492.76    143.30 o 
  10   4   2       14.78       21.43      7.85 o 
  12   4   2     7266.50     7419.02    145.22 o 
  14   4   2     1386.54     1403.19     54.92 o 
 -15   5   2     3306.63     3327.22     88.62 o 
 -13   5   2     6539.15     6580.03    134.38 o 
 -11   5   2     1723.82     1622.58     36.52 o 
  -9   5   2     5340.44     5233.05     84.26 o 
  -7   5   2    20865.11    20871.23    272.30 o 
  -5   5   2     9734.64    10089.40    153.59 o 
  -3   5   2      119.50      180.14     13.10 o 
  -1   5   2    43288.94    42491.15    965.25 o 
   1   5   2     1133.09     1154.07     29.15 o 
   3   5   2     3800.73     3609.06     74.82 o 
   5   5   2    30547.57    29535.63    310.03 o 
   7   5   2     3142.44     3040.85     40.07 o 
   9   5   2     2331.27     2275.47     43.82 o 
  11   5   2     6635.43     6776.28    121.06 o 
  13   5   2     3083.34     3207.37     83.08 o 
 -14   6   2    11158.65    11697.90    262.88 o 
 -12   6   2      477.45      601.04     33.37 o 
 -10   6   2       49.16      113.75     31.27 o 
  -8   6   2    31912.44    32244.78    654.38 o 
  -6   6   2    11211.95    11383.82    176.50 o 
  -4   6   2      908.61      843.41     17.21 o 
  -2   6   2    22297.87    22093.76    492.14 o 
   0   6   2    18234.66    16937.60    440.06 o 
   2   6   2     1254.87     1100.57     33.36 o 
   4   6   2    12679.09    12149.18    223.01 o 
   6   6   2    23889.26    23391.69    409.01 o 
   8   6   2      212.13      183.48     10.34 o 
  10   6   2     1732.12     1702.15     48.80 o 
  12   6   2    11209.91    11648.67    259.93 o 
 -13   7   2       93.24      106.61     18.61 o 
 -11   7   2    10805.80    11532.50    391.58 o 
  -9   7   2      559.48      577.22     18.80 o 
  -7   7   2     2389.35     2429.53     40.55 o 
  -5   7   2    10495.92    10389.64    204.07 o 
  -3   7   2     2784.21     2841.38     62.17 o 
  -1   7   2     6550.96     6656.58    144.22 o 
   1   7   2     5567.49     4975.38    130.72 o 
   3   7   2     8891.76     8282.54    167.78 o 
   5   7   2     2695.64     2594.58     51.00 o 
   7   7   2     1247.23     1151.95     18.55 o 
   9   7   2     8323.06     8466.37    148.29 o 
  11   7   2      506.85      535.40     29.97 o 
 -12   8   2     3227.09     3481.53     88.57 o 
 -10   8   2     7336.24     7724.40    258.84 o 
  -8   8   2       66.69       98.40     15.79 o 
  -6   8   2     4488.32     4704.53     69.44 o 
  -4   8   2    15841.62    16720.07    305.19 o 
  -2   8   2     1369.19     1422.79     33.83 o 
   0   8   2      453.93      431.72     13.14 o 
   2   8   2    16699.10    15714.58    462.47 o 
   4   8   2     1481.76     1521.11     24.13 o 
   6   8   2      355.95      397.99     23.99 o 
   8   8   2     7509.15     7656.63    220.39 o 
  10   8   2     2906.92     2939.70     85.76 o 
 -11   9   2     6106.54     6334.13    213.16 o 
  -9   9   2      611.04      745.38     36.84 o 
  -7   9   2      307.08      301.64     15.41 o 
  -5   9   2     7342.56     7649.52    170.42 o 
  -3   9   2     5329.10     5472.88    109.01 o 
  -1   9   2       55.74       73.48     10.41 o 
   1   9   2     6683.69     6476.72    168.43 o 
   3   9   2     7078.71     6808.60    238.64 o 
   5   9   2      133.34      180.53     37.90 o 
   7   9   2     1834.76     1932.07    146.25 o 
   9   9   2     6295.71     6165.21    275.35 o 
 -10  10   2      153.58      168.95     33.05 o 
  -8  10   2     8062.86     8730.22    337.26 o 
  -6  10   2     1509.73     1625.77     47.43 o 
  -4  10   2      513.99      562.33     28.40 o 
  -2  10   2     2944.92     2915.81     83.79 o 
   0  10   2     2524.83     2419.86    162.32 o 
   2  10   2      467.34      453.92     30.14 o 
   4  10   2     1915.64     1943.06     47.99 o 
   6  10   2     6734.08     6609.46    365.61 o 
   8  10   2       96.76       95.15     20.33 o 
  -9  11   2     2097.17     2185.67     96.79 o 
  -7  11   2     3112.28     3229.60    101.57 o 
  -5  11   2       21.09       17.92     12.19 o 
  -3  11   2     1016.01      974.74     49.29 o 
  -1  11   2     6619.94     6431.58    254.86 o 
   1  11   2      661.15      603.84     24.57 o 
   3  11   2      110.25      107.92     24.67 o 
   5  11   2     4361.27     4339.94    116.98 o 
   7  11   2     1777.36     1646.51     59.93 o 
  -6  12   2      290.10      321.58     20.92 o 
  -4  12   2       16.45       39.85     35.76 o 
  -2  12   2     1777.44     1684.75     65.10 o 
   0  12   2     1534.46     1478.59     57.22 o 
   2  12   2       12.18       18.32     17.91 o 
   4  12   2      315.32      292.12     30.56 o 
 -17   1   3      858.03      771.88     29.02 o 
 -15   1   3     1783.65     1821.07     35.61 o 
 -13   1   3     1173.44     1153.63     20.00 o 
 -11   1   3      571.33      566.52     11.48 o 
  -9   1   3     5141.75     5289.38     51.55 o 
  -7   1   3    14066.25    14730.04    147.02 o 
  -5   1   3     9243.49     9911.66    123.45 o 
  -3   1   3      379.17      319.66     10.41 o 
   1   1   3     4047.94     3613.30     70.18 o 
   3   1   3    18303.49    17400.89    421.10 o 
   5   1   3    14860.91    14745.92    267.78 o 
   7   1   3     3909.87     4078.51     55.58 o 
   9   1   3     2659.58     2578.75     43.07 o 
  11   1   3     3135.35     3059.39     49.63 o 
  13   1   3     1007.73     1032.15     30.92 o 
 -16   2   3     1376.22     1332.53     37.72 o 
 -14   2   3     4263.67     4157.66     66.64 o 
 -12   2   3     2425.68     2264.14     30.67 o 
 -10   2   3     4310.72     4191.85     43.00 o 
  -8   2   3    10286.27     9940.59     88.83 o 
  -6   2   3     1393.42     1377.65     17.92 o 
  -4   2   3     5368.36     6174.59     80.49 o 
  -2   2   3    50944.13    54515.38   1205.92 o 
   0   2   3    14942.81    14689.12    189.51 o 
   2   2   3      238.94      209.75      4.88 o 
   4   2   3     8943.04     8075.74    134.05 o 
   6   2   3     9143.65     8418.96    104.73 o 
   8   2   3     2771.66     2487.58     52.06 o 
  10   2   3     3987.48     3935.13     64.55 o 
  12   2   3     2042.68     1978.31     40.34 o 
  14   2   3      283.34      260.49     30.60 o 
 -15   3   3        9.80        5.57     16.43 o 
 -13   3   3       58.11       78.77     13.95 o 
 -11   3   3     4281.87     4186.93     50.25 o 
  -9   3   3     1089.09     1120.30     18.82 o 
  -7   3   3     1129.66     1290.13     17.81 o 
  -5   3   3     8886.50    10185.11    117.95 o 
  -3   3   3     1093.51     1140.50     22.77 o 
  -1   3   3       32.63       87.14     12.95 o 
   1   3   3     6654.71     6198.94     88.35 o 
   3   3   3     2524.70     2455.73     46.60 o 
   5   3   3      479.80      546.65      9.55 o 
   7   3   3     5993.00     5744.86     81.17 o 
   9   3   3     1425.73     1350.96     27.92 o 
  11   3   3      139.87      199.27     16.66 o 
  13   3   3      721.00      685.23     27.78 o 
 -16   4   3     1193.14     1124.05     85.44 o 
 -14   4   3      224.55      223.06     17.65 o 
 -12   4   3     6667.71     6648.52    102.34 o 
 -10   4   3     4588.33     4739.73     52.18 o 
  -8   4   3      286.37      252.47      6.03 o 
  -6   4   3     5279.68     5460.14     75.98 o 
  -4   4   3    16635.57    17140.81    288.84 o 
  -2   4   3     1519.08     1600.46     51.34 o 
   0   4   3     8241.89     7717.72    166.28 o 
   2   4   3    12053.59    10949.03    211.54 o 
   4   4   3       57.47       68.50      5.43 o 
   6   4   3     3498.98     3368.22     61.88 o 
   8   4   3    14173.22    14431.26    315.54 o 
  10   4   3     1780.62     1785.88     52.31 o 
  12   4   3      602.66      615.60     30.40 o 
 -15   5   3       18.93       44.58     21.01 o 
 -13   5   3      216.72      342.95     19.57 o 
 -11   5   3     6543.52     6708.23    114.16 o 
  -9   5   3      114.86      132.65      9.88 o 
  -7   5   3      492.17      470.53     11.64 o 
  -5   5   3    17804.20    18446.38    257.35 o 
  -3   5   3      494.94      517.09     21.17 o 
  -1   5   3      824.47      814.29     17.68 o 
   1   5   3    15088.64    14442.67    354.78 o 
   3   5   3     5509.06     4830.73     84.40 o 
   5   5   3       78.45      148.12     16.82 o 
   7   5   3     5270.25     5135.82     82.84 o 
   9   5   3     2324.39     2420.57     65.26 o 
  11   5   3       98.66      127.42     18.60 o 
  13   5   3     1461.27     1532.63     48.38 o 
 -14   6   3     5557.19     5717.84    175.59 o 
 -12   6   3       24.66       69.99     17.62 o 
 -10   6   3        6.26       39.15      8.93 o 
  -8   6   3     9159.78     9301.14    187.65 o 
  -6   6   3      405.20      399.75      9.36 o 
  -4   6   3       40.46       62.48      8.23 o 
  -2   6   3    16590.67    16839.07    326.76 o 
   0   6   3     1685.64     1701.38     43.96 o 
   2   6   3      260.05      315.59     10.94 o 
   4   6   3    10879.13     9950.74    181.71 o 
   6   6   3     3805.76     3696.24     77.99 o 
   8   6   3       47.61       61.82     11.24 o 
  10   6   3     6053.52     6084.02    166.88 o 
  12   6   3     2580.01     2746.77     76.77 o 
 -13   7   3     1304.44     1336.90     98.87 o 
 -11   7   3      248.26      348.19     22.90 o 
  -9   7   3    10676.65    10623.55    243.49 o 
  -7   7   3    13070.11    13564.16    228.14 o 
  -5   7   3      258.49      265.93     11.37 o 
  -3   7   3     4494.42     4632.27     71.55 o 
  -1   7   3    11654.14    11599.37    177.64 o 
   1   7   3      355.38      374.77     11.46 o 
   3   7   3     3742.80     3627.20    127.61 o 
   5   7   3    19494.02    19422.37    405.50 o 
   7   7   3      360.99      377.38     19.87 o 
   9   7   3      207.53      208.07     19.04 o 
  11   7   3     4909.93     5365.32    193.43 o 
 -12   8   3      255.68      270.50     20.15 o 
 -10   8   3       92.55       88.64     14.11 o 
  -8   8   3     7453.08     7647.50    171.34 o 
  -6   8   3       24.06       67.37     10.12 o 
  -4   8   3      709.60      671.34     17.35 o 
  -2   8   3    11026.87    11306.10    168.02 o 
   0   8   3      609.82      616.01     11.49 o 
   2   8   3     1336.76     1222.70     38.51 o 
   4   8   3     5912.67     5941.45    132.34 o 
   6   8   3      631.64      659.90     23.14 o 
   8   8   3     1818.21     1871.11     66.93 o 
  10   8   3     1886.45     1862.69     78.86 o 
 -11   9   3     8418.04     9179.16    242.37 o 
  -9   9   3      682.05      645.79     37.02 o 
  -7   9   3     1445.62     1455.85     56.38 o 
  -5   9   3    19579.43    20705.34    398.21 o 
  -3   9   3      850.50      920.21     30.75 o 
  -1   9   3      365.04      379.78     13.85 o 
   1   9   3    15296.68    14944.50    408.68 o 
   3   9   3     6452.38     6377.15    312.18 o 
   5   9   3      249.54      242.55     19.73 o 
   7   9   3    10099.19    10187.70    385.50 o 
   9   9   3     4258.70     4414.63    219.17 o 
 -10  10   3     1408.30     1450.17     82.59 o 
  -8  10   3     2312.76     2517.70     66.24 o 
  -6  10   3     2234.01     2427.53     77.15 o 
  -4  10   3     5925.64     6082.99     98.53 o 
  -2  10   3     1163.66     1110.75     32.90 o 
   0  10   3     1353.86     1351.35     64.01 o 
   2  10   3     7238.31     6891.16    313.83 o 
   4  10   3     1004.99      965.21     41.74 o 
   6  10   3       11.15       22.01     18.05 o 
   8  10   3     5781.38     5872.10    390.18 o 
  -9  11   3      151.53      111.25     54.86 o 
  -7  11   3      598.40      667.09     81.81 o 
  -5  11   3     4992.91     5192.27    142.76 o 
  -3  11   3      152.80      163.91     18.77 o 
  -1  11   3      347.78      375.29     32.24 o 
   1  11   3     5252.64     5160.54    260.80 o 
   3  11   3       59.09       90.78     29.88 o 
   5  11   3     2500.40     2421.01     74.71 o 
  -6  12   3      503.84      500.92     36.07 o 
  -4  12   3      578.74      476.61     28.53 o 
  -2  12   3    16652.90    16523.21    369.83 o 
   0  12   3     3685.70     3389.80    134.47 o 
   2  12   3       46.29       33.23     25.36 o 
   4  12   3     6928.19     6832.90    171.81 o 
 -16   0   4    10244.78    10188.79    271.67 o 
 -14   0   4    11277.25    11011.69    229.24 o 
 -12   0   4     3598.83     3378.32     57.74 o 
 -10   0   4    11713.55    11579.03    237.22 o 
  -8   0   4    52376.80    52111.73   1046.61 o 
  -6   0   4     2072.51     2455.19     54.94 o 
  -4   0   4    12792.62    15491.52    414.35 o 
  -2   0   4   140741.38   149990.11   2401.43 o 
   0   0   4      502.32      661.15     19.67 o 
   2   0   4      233.04      204.45     10.50 o 
   4   0   4    78523.29    73216.52   3218.35 o 
   6   0   4     5641.27     5708.15    160.16 o 
   8   0   4     1804.40     1752.10     62.28 o 
  10   0   4    14843.32    15682.05    378.45 o 
  12   0   4     4908.98     4946.73    134.86 o 
 -17   1   4      292.48      301.49     22.99 o 
 -15   1   4    10620.29    10619.20    154.57 o 
 -13   1   4     1140.52     1116.59     31.75 o 
 -11   1   4     7559.41     7339.02     93.94 o 
  -9   1   4    21507.04    21342.82    260.83 o 
  -7   1   4      418.87      597.77     12.83 o 
  -5   1   4    18327.75    20273.79    206.11 o 
  -3   1   4    36675.94    40199.42    603.99 o 
  -1   1   4    15653.97    15628.02    199.98 o 
   1   1   4    24960.76    23664.67    430.51 o 
   3   1   4     6051.85     6008.15    131.25 o 
   5   1   4    12666.86    11972.51    192.20 o 
   7   1   4    11105.22    10725.57    153.08 o 
   9   1   4      418.62      434.82     15.75 o 
  11   1   4     9626.93    10062.99    143.74 o 
  13   1   4     2027.50     2146.91     65.82 o 
 -16   2   4      703.76      676.11     40.78 o 
 -14   2   4      978.79     1002.22     25.88 o 
 -12   2   4    16128.17    15720.68    164.27 o 
 -10   2   4      388.97      379.93      9.64 o 
  -8   2   4    10808.16    10645.47    103.64 o 
  -6   2   4    42209.04    47207.63    612.99 o 
  -4   2   4     9486.27    10375.64    191.11 o 
  -2   2   4    23216.52    22988.73    311.76 o 
   0   2   4    26113.90    25082.32    382.39 o 
   2   2   4    25280.89    24356.98    566.52 o 
   4   2   4    11773.70    10355.80    200.84 o 
   6   2   4     2421.22     2484.99     46.97 o 
   8   2   4    12158.53    11776.77    207.82 o 
  10   2   4     3926.76     4053.12     76.74 o 
  12   2   4        3.83       -8.30     15.91 o 
 -17   3   4     5066.84     4980.20    128.13 o 
 -15   3   4      609.90      657.33     42.89 o 
 -13   3   4    11752.82    11511.94    224.81 o 
 -11   3   4    22792.95    22938.62    250.37 o 
  -9   3   4     1973.71     1982.55     30.86 o 
  -7   3   4    13185.70    14960.46    229.19 o 
  -5   3   4    94051.55   104797.66   1051.12 o 
  -3   3   4     4910.99     5507.26    147.70 o 
  -1   3   4    13820.17    14100.86    176.50 o 
   1   3   4    91927.20    88226.91   1126.23 o 
   3   3   4     1765.67     1771.13     36.59 o 
   5   3   4      335.14      316.61      8.39 o 
   7   3   4    38240.17    37472.66    787.42 o 
   9   3   4     9294.05     8968.76    144.58 o 
  11   3   4      168.09      223.15     32.94 o 
  13   3   4     6261.81     6171.39    137.05 o 
 -16   4   4     2892.67     2832.74     91.90 o 
 -14   4   4     3837.80     3896.37     68.90 o 
 -12   4   4     7178.22     7208.22    144.83 o 
 -10   4   4     1320.96     1249.91     36.70 o 
  -8   4   4    18859.93    19959.33    320.36 o 
  -6   4   4     5484.71     5662.69     57.44 o 
  -4   4   4      153.06      220.70      9.78 o 
  -2   4   4    35048.58    35593.41    605.10 o 
   0   4   4     1986.52     1765.64     26.98 o 
   2   4   4     1142.49     1023.31     14.85 o 
   4   4   4    24757.89    23510.07    434.17 o 
   6   4   4       40.10       56.99      7.86 o 
   8   4   4     4455.54     4203.33     64.92 o 
  10   4   4     7263.69     7482.92    129.84 o 
  12   4   4      764.13      671.41     29.93 o 
 -15   5   4     6720.47     6796.99    159.89 o 
 -13   5   4      680.23      700.99     25.14 o 
 -11   5   4     2134.84     2237.92    104.83 o 
  -9   5   4    15169.73    15579.74    289.09 o 
  -7   5   4      106.48      152.78      9.91 o 
  -5   5   4     7089.65     6759.12     88.27 o 
  -3   5   4    34961.61    35794.05    649.97 o 
  -1   5   4    18517.99    18195.55    291.44 o 
   1   5   4    12014.24    11029.83    202.58 o 
   3   5   4     2095.33     2031.89     30.43 o 
   5   5   4    11123.18    10703.44    224.31 o 
   7   5   4     2155.27     2095.03     60.70 o 
   9   5   4      739.39      748.93     19.45 o 
  11   5   4     7396.25     7456.59    190.28 o 
 -14   6   4     6667.18     6910.61    323.27 o 
 -12   6   4      567.96      650.20     28.34 o 
 -10   6   4     6805.70     7345.63    116.84 o 
  -8   6   4    25818.05    27704.22    512.42 o 
  -6   6   4      166.89      231.86     11.53 o 
  -4   6   4     5413.85     5498.92    110.80 o 
  -2   6   4    39312.05    39561.06    696.42 o 
   0   6   4     1277.25     1270.92     41.04 o 
   2   6   4     1558.59     1563.69     27.32 o 
   4   6   4    33529.97    32864.37    682.65 o 
   6   6   4     3116.95     3098.58     51.10 o 
   8   6   4      340.28      356.04     13.57 o 
  10   6   4     8271.13     8776.60    197.72 o 
 -13   7   4     1739.36     1747.28     61.26 o 
 -11   7   4     3567.08     3820.95     68.66 o 
  -9   7   4     3619.93     3556.41     55.71 o 
  -7   7   4      780.50      827.74     23.16 o 
  -5   7   4    16436.44    16599.34    274.83 o 
  -3   7   4      370.32      414.01     12.12 o 
  -1   7   4      111.61      127.38      5.44 o 
   1   7   4    16617.24    16267.51    407.05 o 
   3   7   4       85.75       79.88      7.49 o 
   5   7   4     1636.83     1523.87     40.62 o 
   7   7   4     7718.30     7997.01    236.52 o 
   9   7   4      975.44     1027.25     43.07 o 
  11   7   4     1202.19     1151.19     40.72 o 
 -14   8   4      319.01      360.15     26.47 o 
 -12   8   4     6922.76     7066.64    148.97 o 
 -10   8   4      106.28      139.08     13.57 o 
  -8   8   4       41.71       75.78     11.53 o 
  -6   8   4    18678.98    18925.08    379.72 o 
  -4   8   4     6176.79     6268.09     90.49 o 
  -2   8   4      908.15      905.99     27.26 o 
   0   8   4    10350.15    10265.26    182.33 o 
   2   8   4    15434.18    14693.10    448.91 o 
   4   8   4       54.95       61.54      9.42 o 
   6   8   4     1666.64     1564.15     64.04 o 
   8   8   4     5941.46     6079.89    137.07 o 
  10   8   4       18.16       33.93     31.57 o 
 -11   9   4     3995.91     4200.43    122.00 o 
  -9   9   4      200.91      276.29     48.13 o 
  -7   9   4      840.14      897.41     48.54 o 
  -5   9   4     6903.75     7268.26    110.03 o 
  -3   9   4       23.63       35.69      6.69 o 
  -1   9   4      317.09      353.05     12.39 o 
   1   9   4     7513.90     7269.50    211.65 o 
   3   9   4       70.50       85.42     14.15 o 
   5   9   4      109.62      131.29     12.42 o 
   7   9   4     5022.41     5365.93    122.71 o 
   9   9   4     1174.94     1068.70     65.24 o 
 -10  10   4      971.23      911.06     47.68 o 
  -8  10   4     3022.64     3230.41     93.23 o 
  -6  10   4      111.80      121.05     21.59 o 
  -4  10   4      954.87      925.94     32.79 o 
  -2  10   4     8057.37     7980.56    207.18 o 
   0  10   4      152.12      163.31     10.60 o 
   2  10   4       13.16       28.58      6.98 o 
   4  10   4     5331.89     5020.27    225.56 o 
   6  10   4      798.90      820.99     66.55 o 
  -9  11   4     3677.82     3508.26    131.64 o 
  -7  11   4      976.75      908.34     38.98 o 
  -5  11   4      206.11      278.57     39.52 o 
  -3  11   4     6282.88     6184.84    134.34 o 
  -1  11   4     5000.78     4876.72    206.81 o 
   1  11   4       60.17       67.16     17.83 o 
   3  11   4     1073.30      945.78     40.75 o 
   5  11   4     3021.13     3114.72    199.14 o 
  -6  12   4       16.51        7.87     16.73 o 
  -4  12   4       83.75       36.25     32.49 o 
  -2  12   4     1073.57     1055.69     72.97 o 
   0  12   4       45.80        2.59     17.50 o 
   2  12   4       49.33       27.72     29.06 o 
 -17   1   5     1192.66     1074.01     41.45 o 
 -15   1   5     4597.95     4735.89    111.35 o 
 -13   1   5     3151.08     3110.35     57.92 o 
 -11   1   5     1948.44     1761.95     45.39 o 
  -9   1   5     3516.61     3519.48     63.74 o 
  -7   1   5     3983.07     4423.89     62.43 o 
  -5   1   5     8619.71     9900.55    126.30 o 
  -3   1   5    17072.24    17966.00    228.66 o 
  -1   1   5    11638.08    11160.22    125.43 o 
   1   1   5     6072.22     5921.75    103.18 o 
   3   1   5     4449.13     4343.86     72.15 o 
   5   1   5     1044.84      993.11     16.86 o 
   7   1   5      336.93      355.12     14.91 o 
   9   1   5     1675.53     1801.73     36.33 o 
  11   1   5     1584.80     1723.39     44.52 o 
 -16   2   5     1870.26     1890.33     62.46 o 
 -14   2   5     1164.16     1147.64     58.28 o 
 -12   2   5     1060.65     1208.96     35.90 o 
 -10   2   5     9033.24     9520.20    141.88 o 
  -8   2   5     9268.75     9695.66    162.51 o 
  -6   2   5     2318.70     2802.36     53.49 o 
  -4   2   5    14450.77    16371.27    368.79 o 
  -2   2   5    22624.92    24582.03    313.18 o 
   0   2   5     3948.40     4325.00     60.33 o 
   2   2   5     5296.71     5072.52     85.74 o 
   4   2   5     8824.85     8557.87    127.45 o 
   6   2   5     1994.40     1910.88     30.83 o 
   8   2   5     1953.82     1987.46     37.98 o 
  10   2   5     3206.32     3355.69     60.65 o 
  12   2   5      839.34      846.46     32.05 o 
 -17   3   5      278.75      229.55     25.64 o 
 -15   3   5       10.43        9.52     16.41 o 
 -13   3   5     2675.48     2766.50     60.68 o 
 -11   3   5     2317.05     2386.88     56.83 o 
  -9   3   5       87.61      177.60     13.27 o 
  -7   3   5     2096.45     2368.67     43.21 o 
  -5   3   5     6681.33     7790.19    198.95 o 
  -3   3   5     2026.80     2184.00     41.12 o 
  -1   3   5     6802.63     7172.67     73.84 o 
   1   3   5     5781.03     5836.30     68.48 o 
   3   3   5       10.82       45.87     10.74 o 
   5   3   5      978.68      899.23     16.56 o 
   7   3   5     2864.05     2942.17    105.91 o 
   9   3   5        6.82       51.45     19.68 o 
  11   3   5      169.99      266.98     23.59 o 
 -16   4   5      115.09       71.37     24.10 o 
 -14   4   5      832.89      808.43     26.91 o 
 -12   4   5     6860.01     7119.27    156.42 o 
 -10   4   5     1026.55     1143.99     25.57 o 
  -8   4   5     2850.03     3124.81     40.66 o 
  -6   4   5    19798.66    20901.56    211.24 o 
  -4   4   5     3104.45     3286.16     81.44 o 
  -2   4   5     1598.65     1713.53     28.21 o 
   0   4   5    20230.34    19537.27    252.93 o 
   2   4   5     3843.56     3762.48     45.74 o 
   4   4   5       19.73       44.13      7.29 o 
   6   4   5     4568.07     4542.44    106.82 o 
   8   4   5     2557.76     2647.64     48.85 o 
  10   4   5      100.31       92.10     15.88 o 
  12   4   5     1706.52     1561.19     51.84 o 
 -15   5   5       21.42       39.82     20.16 o 
 -13   5   5     4473.40     4698.74     80.24 o 
 -11   5   5     2330.79     2523.53     65.23 o 
  -9   5   5      295.50      392.17     29.01 o 
  -7   5   5     6193.79     6631.18     78.98 o 
  -5   5   5     8387.86     8851.10    148.38 o 
  -3   5   5      223.32      281.79     15.88 o 
  -1   5   5     3959.85     4113.07     42.26 o 
   1   5   5    10735.37    10444.06    238.39 o 
   3   5   5       49.70       65.06      7.58 o 
   5   5   5      786.86      818.16     17.33 o 
   7   5   5     5214.02     5291.43    110.61 o 
   9   5   5        9.80       19.18     16.34 o 
  11   5   5      105.30      126.05     26.48 o 
 -14   6   5     1522.03     1583.62     51.00 o 
 -12   6   5      283.67      318.26     17.87 o 
 -10   6   5     5684.38     6100.49     78.93 o 
  -8   6   5     7706.26     7940.46    116.07 o 
  -6   6   5       56.64       79.36      9.21 o 
  -4   6   5     6575.06     6948.22    124.21 o 
  -2   6   5    11389.24    12147.00    184.07 o 
   0   6   5       39.94       71.44      7.89 o 
   2   6   5     3174.36     3144.49     76.42 o 
   4   6   5     6039.50     6060.99    179.47 o 
   6   6   5      603.77      569.76     17.95 o 
   8   6   5      237.73      198.04     16.59 o 
  10   6   5     4437.97     4699.44    115.74 o 
 -13   7   5      141.15      138.23     22.85 o 
 -11   7   5      983.44     1025.23     26.68 o 
  -9   7   5     9948.59    10221.39    207.56 o 
  -7   7   5       22.07       68.43     11.28 o 
  -5   7   5      557.55      608.84     22.82 o 
  -3   7   5    26309.02    27266.43    393.45 o 
  -1   7   5     4015.66     3903.17     75.31 o 
   1   7   5       49.22       63.84      7.79 o 
   3   7   5    10730.48    10772.44    313.76 o 
   5   7   5     3161.84     3162.91     69.99 o 
   7   7   5      205.69      230.09     15.28 o 
   9   7   5     2895.57     3016.35     78.20 o 
 -12   8   5     1138.95     1141.46     71.72 o 
 -10   8   5     2897.21     3099.88     57.86 o 
  -8   8   5     2992.09     3075.31     82.21 o 
  -6   8   5     1913.01     1892.31     46.58 o 
  -4   8   5     1520.37     1541.30     27.21 o 
  -2   8   5     3909.79     3996.57     47.46 o 
   0   8   5     2061.88     2059.26     83.71 o 
   2   8   5      769.25      766.35     29.10 o 
   4   8   5     5768.88     5829.88    105.49 o 
   6   8   5      498.35      553.21     26.86 o 
   8   8   5       43.20       32.56     14.35 o 
 -11   9   5     3857.61     3745.13    126.05 o 
  -9   9   5      370.72      408.74     46.32 o 
  -7   9   5     6762.43     7107.12    149.45 o 
  -5   9   5    12388.00    12376.68    259.54 o 
  -3   9   5      327.55      351.71     14.00 o 
  -1   9   5     8321.32     8149.55    145.54 o 
   1   9   5    13541.26    13345.88    379.36 o 
   3   9   5       55.06       80.56     11.74 o 
   5   9   5      928.92      918.61     33.08 o 
   7   9   5     6269.91     6694.02    184.38 o 
 -10  10   5       91.53       89.52     22.50 o 
  -8  10   5       76.30      106.55     40.10 o 
  -6  10   5     8686.35     8876.29    186.46 o 
  -4  10   5        8.57       37.24     11.67 o 
  -2  10   5      793.80      710.72     29.01 o 
   0  10   5     7364.96     7297.59    218.72 o 
   2  10   5      767.11      731.48     30.76 o 
   4  10   5      957.10     1031.00     60.18 o 
   6  10   5     2745.27     2915.77    113.86 o 
  -9  11   5     1168.18     1082.45     49.51 o 
  -7  11   5     1275.99     1251.81     58.91 o 
  -5  11   5     1606.40     1647.68     55.15 o 
  -3  11   5     2359.43     2175.69     59.00 o 
  -1  11   5      275.94      303.43     23.26 o 
   1  11   5     2745.14     2624.16    112.10 o 
   3  11   5      729.94      714.53     45.16 o 
  -4  12   5     6185.39     5877.19    176.31 o 
  -2  12   5    10499.57    10130.64    437.66 o 
   0  12   5      186.36      168.29     25.37 o 
 -16   0   6    21839.96    22855.78    707.35 o 
 -14   0   6     2299.93     2177.02    134.28 o 
 -12   0   6     1855.10     1948.70    127.77 o 
 -10   0   6    54042.31    55299.82   2068.72 o 
  -8   0   6     3999.20     4092.67    110.53 o 
  -6   0   6     2243.98     2459.97     65.83 o 
  -4   0   6    82310.47    88788.17   1370.36 o 
  -2   0   6    36619.05    38071.93    526.94 o 
   0   0   6     5440.15     5190.24     87.07 o 
   2   0   6    21410.54    19026.00    409.14 o 
   4   0   6    29290.50    28165.13   1019.64 o 
   6   0   6      723.69      674.73     32.70 o 
   8   0   6     5085.65     5195.38    109.84 o 
  10   0   6    15050.91    16089.46    401.83 o 
  12   0   6       40.48       30.76     23.48 o 
 -17   1   6     2656.01     2666.24     76.91 o 
 -15   1   6     1904.42     1989.63     80.46 o 
 -13   1   6    10898.27    10778.57    422.87 o 
 -11   1   6     1812.60     1813.04     67.88 o 
  -9   1   6    15355.25    16723.31    286.17 o 
  -7   1   6    13851.63    15029.54    155.12 o 
  -5   1   6      865.34      930.07     33.52 o 
  -3   1   6    17080.66    17521.51    202.53 o 
  -1   1   6     9381.56     9631.32    110.89 o 
   1   1   6     2046.11     1854.62     21.94 o 
   3   1   6    23492.75    23350.90    396.44 o 
   5   1   6      951.06      859.67     27.43 o 
   7   1   6     5964.32     5782.79    112.64 o 
   9   1   6     7168.24     7332.81    118.22 o 
  11   1   6      333.54      360.27     28.11 o 
 -16   2   6     2874.44     2810.07     71.95 o 
 -14   2   6     7213.41     7518.63    251.16 o 
 -12   2   6    10753.87    10975.03    231.77 o 
 -10   2   6    10499.05    10480.73    219.88 o 
  -8   2   6      796.04      843.72     23.06 o 
  -6   2   6    24962.54    26258.11    392.53 o 
  -4   2   6     8420.91     8399.93    166.66 o 
  -2   2   6      167.71      170.03     11.62 o 
   0   2   6    31231.34    30639.40    367.56 o 
   2   2   6     2674.86     2585.79     46.14 o 
   4   2   6     4471.21     4227.47     70.45 o 
   6   2   6    15529.85    15031.67    268.08 o 
   8   2   6      399.21      483.61     18.90 o 
  10   2   6     2136.19     2291.54     55.52 o 
 -17   3   6       37.42       57.33     24.68 o 
 -15   3   6      385.99      383.52     28.51 o 
 -13   3   6    26953.80    27923.31    380.05 o 
 -11   3   6     3523.02     3520.38     76.97 o 
  -9   3   6      731.18      884.57     24.11 o 
  -7   3   6    56603.97    61833.52    647.25 o 
  -5   3   6     7258.20     7655.94    163.19 o 
  -3   3   6     7805.83     8322.59    163.41 o 
  -1   3   6    36080.21    35976.01    527.84 o 
   1   3   6    38626.66    38879.64    433.62 o 
   3   3   6      331.11      273.57      8.95 o 
   5   3   6    10465.43     9898.91    157.44 o 
   7   3   6    17583.99    17604.90    325.25 o 
   9   3   6      191.36      212.59     18.63 o 
  11   3   6     1565.45     1673.00     46.26 o 
 -16   4   6     5407.37     5433.21    157.56 o 
 -14   4   6     1013.97     1012.49     28.54 o 
 -12   4   6     2699.78     2651.67     67.32 o 
 -10   4   6    12927.42    13410.48    246.54 o 
  -8   4   6       55.98      118.08     10.59 o 
  -6   4   6     9198.00     9827.95    185.84 o 
  -4   4   6    11560.94    11565.94    265.36 o 
  -2   4   6     2491.93     2489.43     42.58 o 
   0   4   6    10497.00    10443.90    156.30 o 
   2   4   6     5677.33     5300.02     88.36 o 
   4   4   6     6367.58     6087.23    151.52 o 
   6   4   6     6127.63     5996.99    183.51 o 
   8   4   6      349.54      349.44     17.67 o 
  10   4   6     5207.45     5486.08    139.39 o 
 -15   5   6     2385.59     2396.53     80.93 o 
 -13   5   6     1619.30     1794.92     47.54 o 
 -11   5   6     9186.68     9683.95    249.51 o 
  -9   5   6    20008.32    20483.96    350.65 o 
  -7   5   6     4129.04     4079.01     49.57 o 
  -5   5   6       20.24       68.71      5.22 o 
  -3   5   6    17865.55    18093.17    297.52 o 
  -1   5   6     1970.14     1920.50     49.81 o 
   1   5   6      254.34      227.74     11.33 o 
   3   5   6    22050.02    21460.65    416.88 o 
   5   5   6      258.73      245.60     11.20 o 
   7   5   6     2355.34     2631.68    106.48 o 
   9   5   6     4251.85     4545.92    108.26 o 
 -14   6   6      685.24      694.10     30.86 o 
 -12   6   6      248.42      351.25     34.83 o 
 -10   6   6    17761.21    18497.83    286.56 o 
  -8   6   6     2247.23     2322.14     48.23 o 
  -6   6   6      216.04      231.28     13.88 o 
  -4   6   6    26606.67    28182.36    560.18 o 
  -2   6   6    13368.23    13699.62    189.33 o 
   0   6   6      663.45      664.99     13.37 o 
   2   6   6     9719.00     9509.56    230.37 o 
   4   6   6    12325.26    12485.04    270.23 o 
   6   6   6      158.27      156.88     17.38 o 
   8   6   6     2851.60     2975.06     75.02 o 
 -13   7   6     7424.68     7983.30    186.11 o 
 -11   7   6      208.28      185.09     14.49 o 
  -9   7   6      375.22      396.59     16.39 o 
  -7   7   6     9770.23     9822.00    141.00 o 
  -5   7   6      716.49      755.02     14.77 o 
  -3   7   6     4110.75     4135.89     77.21 o 
  -1   7   6     5788.51     5760.19    131.63 o 
   1   7   6     5231.33     5024.13    144.81 o 
   3   7   6     1946.61     1942.39     76.72 o 
   5   7   6     1159.07     1172.02     29.99 o 
   7   7   6     4064.62     4380.51    103.81 o 
   9   7   6      711.32      725.93     35.84 o 
 -12   8   6     4603.70     4742.35    127.42 o 
 -10   8   6      869.19      847.38     29.73 o 
  -8   8   6     1496.03     1424.25     83.83 o 
  -6   8   6     9903.70     9940.55    174.22 o 
  -4   8   6       62.43       76.22      7.36 o 
  -2   8   6      558.33      556.81     23.11 o 
   0   8   6    12011.12    12114.26    325.33 o 
   2   8   6       82.64       83.16     12.10 o 
   4   8   6      252.83      248.59     17.45 o 
   6   8   6     6388.22     6769.30    178.46 o 
   8   8   6     2018.78     2019.13     77.65 o 
 -11   9   6      626.74      616.30     40.19 o 
  -9   9   6       85.75      114.25     28.03 o 
  -7   9   6     7407.67     7960.78    164.99 o 
  -5   9   6     2332.93     2283.03     76.12 o 
  -3   9   6      100.88      127.11      9.11 o 
  -1   9   6     4984.89     5087.17    237.94 o 
   1   9   6     4267.76     4432.50    213.22 o 
   3   9   6       71.91       88.30     13.43 o 
   5   9   6     1726.57     1837.91     75.45 o 
 -10  10   6     4670.36     4545.42    256.55 o 
  -8  10   6      204.20      196.04     26.77 o 
  -6  10   6      137.68      186.75     39.81 o 
  -4  10   6     4894.86     4803.73     92.47 o 
  -2  10   6     2784.69     2670.94     49.81 o 
   0  10   6      372.55      394.96     41.06 o 
   2  10   6      871.44      863.38     40.95 o 
   4  10   6     2819.82     2958.35    158.88 o 
  -7  11   6      207.04      199.73     21.59 o 
  -5  11   6      543.03      494.40     25.94 o 
  -3  11   6     2894.59     2917.67    130.49 o 
  -1  11   6      344.84      287.15     24.73 o 
   1  11   6      622.81      537.59     21.55 o 
 -17   1   7     2031.73     1972.07     76.37 o 
 -15   1   7     2731.06     2584.65     90.92 o 
 -13   1   7     2591.96     2519.97     84.20 o 
 -11   1   7     5457.62     5477.88    145.39 o 
  -9   1   7     5588.25     6062.38     71.93 o 
  -7   1   7     3112.21     3493.36     60.76 o 
  -5   1   7     6007.95     6228.56    104.53 o 
  -3   1   7     6348.15     6348.60     86.00 o 
  -1   1   7     2504.38     2456.43     32.01 o 
   1   1   7     4031.73     4103.26     48.75 o 
   3   1   7     5432.04     5268.91    118.96 o 
   5   1   7     3863.18     3689.37     60.63 o 
   7   1   7     4984.89     4998.31     82.07 o 
   9   1   7     3419.85     3535.77     76.97 o 
 -16   2   7     1317.10     1323.40     70.14 o 
 -14   2   7      363.18      368.12     28.60 o 
 -12   2   7     2129.03     2202.42     41.78 o 
 -10   2   7     5860.55     5849.33    127.62 o 
  -8   2   7      879.53      940.59     18.95 o 
  -6   2   7      625.07      763.35     13.45 o 
  -4   2   7     3984.45     4057.93     49.93 o 
  -2   2   7      821.66      917.39     15.40 o 
   0   2   7     1194.47     1193.60     19.22 o 
   2   2   7     8854.53     8440.36    129.83 o 
   4   2   7     4635.99     4594.00    159.67 o 
   6   2   7      615.75      636.68     20.94 o 
   8   2   7     1309.05     1396.79     34.22 o 
  10   2   7     1131.67     1189.94     45.74 o 
 -17   3   7      121.28       93.79     35.17 o 
 -15   3   7       38.18       27.10     18.72 o 
 -13   3   7     2188.71     2283.39     68.27 o 
 -11   3   7       39.04       67.32     17.14 o 
  -9   3   7        6.69       50.51     28.72 o 
  -7   3   7     1996.85     2164.09     36.33 o 
  -5   3   7       19.16       13.97      6.22 o 
  -3   3   7        4.59       22.20      7.14 o 
  -1   3   7     2145.69     2228.75     27.90 o 
   1   3   7       26.98       29.54      6.59 o 
   3   3   7       20.20       42.20      8.82 o 
   5   3   7     3857.06     3903.49     59.61 o 
   7   3   7      852.22      883.12     37.19 o 
   9   3   7       27.34       44.63     17.31 o 
 -16   4   7      307.89      232.62     25.20 o 
 -14   4   7     5107.29     5143.65     91.54 o 
 -12   4   7     3867.00     3918.67    107.56 o 
 -10   4   7      777.41      913.03     33.30 o 
  -8   4   7    10439.02    10636.29    128.11 o 
  -6   4   7     5450.88     5469.32    134.60 o 
  -4   4   7     1028.11     1115.87     38.26 o 
  -2   4   7     2998.99     2798.25     44.06 o 
   0   4   7    12979.76    12601.88    166.04 o 
   2   4   7     2278.57     2207.61     74.38 o 
   4   4   7     4700.69     4633.41     74.81 o 
   6   4   7     5709.89     5689.11    126.05 o 
   8   4   7      172.11      183.59     22.61 o 
  10   4   7      693.83      680.72     32.00 o 
 -15   5   7      964.91      868.94     54.93 o 
 -13   5   7     5168.65     5257.48    123.19 o 
 -11   5   7       54.12       82.30     13.19 o 
  -9   5   7      647.52      674.17     28.88 o 
  -7   5   7    10138.92    10899.19    172.19 o 
  -5   5   7      912.09     1064.13     27.04 o 
  -3   5   7      438.48      567.21     12.41 o 
  -1   5   7    10077.24    10317.25    155.14 o 
   1   5   7     1141.03     1154.38     34.56 o 
   3   5   7       31.24       55.70      7.69 o 
   5   5   7     4816.91     4734.76     98.09 o 
   7   5   7     1790.90     1797.97     43.30 o 
   9   5   7       17.80       55.01     19.53 o 
 -14   6   7       93.22      111.31     23.94 o 
 -12   6   7     1200.65     1206.98     35.57 o 
 -10   6   7    12484.93    13031.51    198.66 o 
  -8   6   7     1339.83     1400.19     23.49 o 
  -6   6   7      256.84      325.71     19.32 o 
  -4   6   7     6738.03     7085.34    141.99 o 
  -2   6   7      292.87      325.10     11.67 o 
   0   6   7      688.12      655.55     21.99 o 
   2   6   7    14694.56    14446.59    369.25 o 
   4   6   7     2701.90     2812.01     70.38 o 
   6   6   7       22.08       37.81     18.44 o 
   8   6   7     3536.56     3523.69     91.11 o 
 -13   7   7       57.77       70.90     18.65 o 
 -11   7   7     5597.36     5601.29    108.78 o 
  -9   7   7     1927.16     1998.68     60.81 o 
  -7   7   7     1486.85     1490.47     38.06 o 
  -5   7   7     5103.34     5176.50    124.12 o 
  -3   7   7     7802.10     7713.12    162.82 o 
  -1   7   7     1155.24     1100.27     28.17 o 
   1   7   7      690.95      658.59     22.47 o 
   3   7   7     6811.85     6658.32    190.91 o 
   5   7   7      174.50      192.60     17.88 o 
   7   7   7     1351.58     1243.72     42.55 o 
 -12   8   7       64.35       95.01     18.18 o 
 -10   8   7     5474.05     5674.05    143.01 o 
  -8   8   7       19.16       37.58     18.53 o 
  -6   8   7       54.96       79.83     14.39 o 
  -4   8   7     8828.62     8602.84    159.15 o 
  -2   8   7      283.91      290.21     22.97 o 
   0   8   7      127.39      108.01     15.95 o 
   2   8   7     5004.38     4907.70    152.94 o 
   4   8   7      164.75      193.78     19.18 o 
   6   8   7      723.37      736.84     34.26 o 
 -11   9   7      237.79      196.84     28.89 o 
  -9   9   7      776.94      790.70     63.86 o 
  -7   9   7    10685.90    10658.24    222.78 o 
  -5   9   7      572.92      590.45     27.07 o 
  -3   9   7      193.41      205.75     12.78 o 
  -1   9   7    10161.67    10143.97    196.08 o 
   1   9   7     1095.46     1016.79     49.06 o 
   3   9   7       50.80       46.73     17.32 o 
   5   9   7     8826.32     9007.63    249.88 o 
 -10  10   7      239.82      233.70     39.31 o 
  -8  10   7     4926.11     4769.22    175.56 o 
  -6  10   7     3205.95     3010.36     91.98 o 
  -4  10   7     1535.06     1522.93     42.78 o 
  -2  10   7     1634.37     1584.71     45.20 o 
   0  10   7     6471.01     6144.77    166.74 o 
   2  10   7       68.95       73.17     12.73 o 
  -7  11   7     2385.57     2179.40     77.59 o 
  -5  11   7       87.23       83.57     21.13 o 
  -3  11   7      257.26      252.19     21.96 o 
  -1  11   7     2888.26     2608.99    116.08 o 
 -16   0   8     4584.10     4217.69    155.16 o 
 -14   0   8     1033.45      917.49     61.79 o 
 -12   0   8    18083.34    17695.46    762.76 o 
 -10   0   8    35886.60    37786.28   1418.41 o 
  -8   0   8      230.58      279.74     23.15 o 
  -6   0   8    16414.77    17730.05    311.87 o 
  -4   0   8    70026.02    74383.05   1307.37 o 
  -2   0   8      431.26      576.57     20.22 o 
   0   0   8     2425.27     2347.49     47.71 o 
   2   0   8    48347.37    46588.88   1030.47 o 
   4   0   8     4717.55     4807.41    120.38 o 
   6   0   8      644.80      653.07     82.91 o 
   8   0   8    16286.86    16777.25    515.78 o 
 -17   1   8     5409.43     5288.78    138.36 o 
 -15   1   8     2030.67     1980.15     67.73 o 
 -13   1   8     3881.05     3763.07    116.79 o 
 -11   1   8     8922.55     8986.80    317.94 o 
  -9   1   8      693.94      782.24     18.28 o 
  -7   1   8    10858.37    11659.66    129.47 o 
  -5   1   8    10897.01    11588.72    158.86 o 
  -3   1   8      414.52      463.61     11.73 o 
  -1   1   8    15307.89    15285.67    181.62 o 
   1   1   8     4274.97     4130.30     64.73 o 
   3   1   8     3241.17     3084.95     80.88 o 
   5   1   8     8554.97     8756.65    139.19 o 
   7   1   8      275.44      291.15     25.18 o 
   9   1   8     3483.22     3511.29     81.62 o 
 -16   2   8      457.95      478.43     28.84 o 
 -14   2   8     8145.68     7937.22    148.54 o 
 -12   2   8      714.89      712.40     23.81 o 
 -10   2   8     2674.78     2527.53     64.81 o 
  -8   2   8    21034.56    21870.88    324.53 o 
  -6   2   8      654.38      712.07     13.31 o 
  -4   2   8     9775.73     9949.70    113.13 o 
  -2   2   8    12938.75    12898.38    153.05 o 
   0   2   8     5169.81     5305.62    113.66 o 
   2   2   8     7254.15     7076.17    149.25 o 
   4   2   8     3755.37     3756.34     86.21 o 
   6   2   8     7939.57     8115.86    127.92 o 
   8   2   8     1717.67     1809.93     46.49 o 
 -15   3   8    10055.50     9671.82    200.37 o 
 -13   3   8     8951.18     9158.22    238.28 o 
 -11   3   8     2129.68     2166.98     49.08 o 
  -9   3   8     9834.58    10201.52    181.30 o 
  -7   3   8    37565.66    39538.05    670.44 o 
  -5   3   8      106.26      124.43     12.51 o 
  -3   3   8     4370.08     4377.09     71.17 o 
  -1   3   8    41568.52    42420.82    677.43 o 
   1   3   8      755.60      772.90     29.76 o 
   3   3   8      327.70      347.18     15.43 o 
   5   3   8    20698.76    20374.60    365.14 o 
   7   3   8     1759.06     1870.95     61.47 o 
   9   3   8       82.12       70.74     20.68 o 
 -16   4   8      658.59      596.89     36.37 o 
 -14   4   8     6097.55     6332.40    201.91 o 
 -12   4   8      754.76      775.42     39.24 o 
 -10   4   8     5046.73     4966.76     76.66 o 
  -8   4   8     6838.05     6811.27     91.49 o 
  -6   4   8        2.51       43.00     12.83 o 
  -4   4   8     8979.89     8913.16    211.18 o 
  -2   4   8     4902.24     5000.74    127.92 o 
   0   4   8      796.28      765.31     23.02 o 
   2   4   8     9437.63     9461.35    299.78 o 
   4   4   8      905.52      875.80     29.09 o 
   6   4   8     2490.06     2610.23     49.44 o 
   8   4   8     3500.96     3519.73     82.02 o 
 -15   5   8       80.90       64.03     21.55 o 
 -13   5   8       56.68       65.49     21.91 o 
 -11   5   8    11842.66    12300.60    245.34 o 
  -9   5   8      166.45      185.10     19.34 o 
  -7   5   8      751.99      741.38     14.19 o 
  -5   5   8    23051.83    24104.63    562.78 o 
  -3   5   8     6549.17     6688.57    125.78 o 
  -1   5   8     2749.53     2608.43     56.76 o 
   1   5   8     8128.29     8009.28    223.69 o 
   3   5   8    10422.79    10438.52    169.53 o 
   5   5   8      637.64      657.26     27.79 o 
   7   5   8     1008.84     1015.51     35.50 o 
 -14   6   8      547.00      469.18     35.20 o 
 -12   6   8     5681.73     5600.36    113.52 o 
 -10   6   8    12407.72    12533.67    285.25 o 
  -8   6   8      133.20      171.75     10.64 o 
  -6   6   8     3612.75     3719.49    110.62 o 
  -4   6   8    18954.17    19621.14    375.33 o 
  -2   6   8       74.31      102.23     20.37 o 
   0   6   8      718.35      669.96     25.39 o 
   2   6   8    15570.64    15484.17    243.64 o 
   4   6   8      887.92      957.80     26.69 o 
   6   6   8       67.53       48.32     17.48 o 
 -13   7   8     1689.35     1511.60     57.30 o 
 -11   7   8     1929.37     1958.12     55.77 o 
  -9   7   8     1351.35     1412.02     37.96 o 
  -7   7   8     8249.23     8363.10    139.54 o 
  -5   7   8      478.53      465.71     19.39 o 
  -3   7   8      280.38      268.38     11.84 o 
  -1   7   8     9209.65     9231.98    184.78 o 
   1   7   8       25.67       37.19     12.09 o 
   3   7   8      104.19      126.11     15.89 o 
   5   7   8     5434.40     5544.30    137.11 o 
 -12   8   8        4.20       28.54     17.79 o 
 -10   8   8       32.22       76.43     19.59 o 
  -8   8   8     9046.85     9140.11    198.53 o 
  -6   8   8     1087.53     1036.19     31.07 o 
  -4   8   8      899.34      913.25     79.87 o 
  -2   8   8     5050.94     5041.06    154.01 o 
   0   8   8     4182.86     3971.05     87.14 o 
   2   8   8      385.78      380.26     19.97 o 
   4   8   8     1574.84     1596.60    137.89 o 
 -11   9   8       36.33       26.78     28.80 o 
  -9   9   8     2160.47     2121.43     93.54 o 
  -7   9   8     6443.08     6620.07    238.09 o 
  -5   9   8      277.26      246.32     24.11 o 
  -3   9   8     1466.33     1422.73     52.08 o 
  -1   9   8     7284.01     7452.84    190.97 o 
   1   9   8      482.11      417.24     20.42 o 
   3   9   8      237.54      212.41     18.43 o 
  -8  10   8       41.69       33.80     19.45 o 
  -6  10   8     1508.68     1469.01     44.47 o 
  -4  10   8     5694.33     5829.28    140.52 o 
  -2  10   8      190.75      173.83     26.73 o 
   0  10   8      159.12      142.56     25.70 o 
 -15   1   9      499.46      521.10     36.52 o 
 -13   1   9     1451.87     1352.93     33.63 o 
 -11   1   9     5631.15     5790.99    153.09 o 
  -9   1   9     6080.11     6206.71    118.93 o 
  -7   1   9     4970.84     5223.02    104.13 o 
  -5   1   9     5707.92     5724.20     79.07 o 
  -3   1   9     5473.73     5476.43     99.02 o 
  -1   1   9     6426.96     6507.16    136.71 o 
   1   1   9     6003.77     6235.57    124.52 o 
   3   1   9     1711.64     1634.86     52.81 o 
   5   1   9      764.36      820.46     43.37 o 
   7   1   9     1744.45     1903.56     78.07 o 
 -16   2   9     1225.53     1123.75     42.06 o 
 -14   2   9      669.87      586.15     23.70 o 
 -12   2   9     2224.07     2174.69     66.18 o 
 -10   2   9      883.15      841.95     43.61 o 
  -8   2   9      533.83      610.20     17.32 o 
  -6   2   9     9114.86     9398.92    191.18 o 
  -4   2   9     8999.45     9696.62    147.21 o 
  -2   2   9      508.08      579.38     19.67 o 
   0   2   9      787.47      754.92     28.64 o 
   2   2   9     1883.05     1933.75     66.07 o 
   4   2   9      406.13      458.24     44.49 o 
   6   2   9      733.57      739.30     34.20 o 
   8   2   9     1108.13     1066.64     40.25 o 
 -15   3   9      753.18      762.64     60.24 o 
 -13   3   9      488.87      479.03     27.88 o 
 -11   3   9       20.51       34.31     16.66 o 
  -9   3   9     1413.08     1419.27     24.06 o 
  -7   3   9     1464.71     1545.27     42.90 o 
  -5   3   9       30.61       55.11     10.58 o 
  -3   3   9     1637.95     1767.70     51.85 o 
  -1   3   9     1309.63     1290.78     33.90 o 
   1   3   9      104.98      122.96     14.76 o 
   3   3   9      353.51      397.93     19.28 o 
   5   3   9      643.84      671.26     24.53 o 
   7   3   9      174.49      151.96     27.99 o 
 -14   4   9     4176.57     4069.33     92.74 o 
 -12   4   9        4.26       25.83     17.07 o 
 -10   4   9      603.57      553.88     24.57 o 
  -8   4   9    10962.50    10510.26    185.78 o 
  -6   4   9     5409.79     5663.13    119.86 o 
  -4   4   9     5366.59     5641.23    161.45 o 
  -2   4   9    11400.02    11136.41    204.06 o 
   0   4   9      864.16      837.81     34.17 o 
   2   4   9       19.99        8.72     23.29 o 
   4   4   9     3998.79     4107.67     79.55 o 
   6   4   9     1868.73     1966.87     82.73 o 
 -15   5   9     2384.29     2143.85     91.37 o 
 -13   5   9     1123.81      929.40     36.75 o 
 -11   5   9       64.49      108.15     16.76 o 
  -9   5   9     5975.77     5898.08     83.19 o 
  -7   5   9     3293.13     3282.62     65.31 o 
  -5   5   9      186.40      184.96     13.56 o 
  -3   5   9     3479.49     3442.76     94.91 o 
  -1   5   9     6070.71     5888.18    113.22 o 
   1   5   9       58.38       87.73     32.12 o 
   3   5   9     1362.69     1315.42     34.40 o 
   5   5   9     2961.85     2961.63     81.10 o 
 -14   6   9       24.34       61.67     29.00 o 
 -12   6   9     2709.80     2623.02     93.95 o 
 -10   6   9     2207.26     2165.98     90.71 o 
  -8   6   9      264.51      294.78     16.35 o 
  -6   6   9    10549.40    11085.89    175.99 o 
  -4   6   9    10173.48    10343.14    218.15 o 
  -2   6   9      276.67      297.21     23.45 o 
   0   6   9     3057.92     3067.72    123.22 o 
   2   6   9     3477.03     3613.26     71.28 o 
   4   6   9       38.68       61.27     32.43 o 
   6   6   9     1197.33     1137.29     42.96 o 
 -13   7   9      898.07      805.31     48.32 o 
 -11   7   9     7124.44     6746.20    159.28 o 
  -9   7   9       46.68       45.42     13.29 o 
  -7   7   9      227.01      277.22     19.88 o 
  -5   7   9     8035.70     7947.62    187.48 o 
  -3   7   9      297.96      303.94     30.73 o 
  -1   7   9       15.59       40.81     14.91 o 
   1   7   9     6225.06     5955.89     99.72 o 
   3   7   9      697.83      668.72     27.04 o 
 -12   8   9     2900.86     2682.45     98.40 o 
 -10   8   9     1400.89     1247.32     63.08 o 
  -8   8   9      601.78      568.71     29.25 o 
  -6   8   9     1914.34     1924.46     55.79 o 
  -4   8   9     1863.86     2179.62     96.61 o 
  -2   8   9      610.15      650.15     33.28 o 
   0   8   9     1654.02     1513.70     42.84 o 
   2   8   9     3359.56     3294.81    181.69 o 
  -9   9   9     7470.42     6883.38    199.72 o 
  -7   9   9     5476.79     5028.06    150.98 o 
  -5   9   9       64.13      105.56     21.42 o 
  -3   9   9     5771.15     5421.41    183.42 o 
  -1   9   9     7689.42     7708.04    202.73 o 
   1   9   9       63.14       51.57     20.42 o 
  -6  10   9      120.70      147.75     21.79 o 
  -4  10   9       81.03       83.46     16.75 o 
  -2  10   9     5589.14     5442.30    154.87 o 
 -16   0  10      145.40      147.87     35.73 o 
 -14   0  10     1453.66     1430.08     66.82 o 
 -12   0  10    29276.88    29256.49    939.17 o 
 -10   0  10     2328.24     2366.15    106.17 o 
  -8   0  10       95.69       80.41     31.23 o 
  -6   0  10    30196.68    31240.70    906.44 o 
  -4   0  10     9232.27     9484.30    494.81 o 
  -2   0  10      164.50      221.04     38.06 o 
   0   0  10    22288.70    22321.88    726.49 o 
   2   0  10    13603.69    13976.59    469.11 o 
   4   0  10      734.34      717.85     36.38 o 
   6   0  10     2581.00     2628.78    127.98 o 
 -15   1  10     3745.26     3596.18     93.42 o 
 -13   1  10     1978.01     2037.79     43.68 o 
 -11   1  10     3945.40     3867.84     62.97 o 
  -9   1  10     7479.81     7741.17    231.00 o 
  -7   1  10      277.47      318.42     20.25 o 
  -5   1  10     9518.55     9412.55    203.99 o 
  -3   1  10     5206.40     5280.33    272.10 o 
  -1   1  10      706.56      646.86     36.36 o 
   1   1  10     6835.33     6935.80    168.75 o 
   3   1  10     1670.37     1545.99     53.29 o 
   5   1  10     1512.92     1493.39     45.42 o 
 -16   2  10     4163.44     3911.49    108.05 o 
 -14   2  10     3207.98     3022.11     94.37 o 
 -12   2  10     3508.52     3536.60     64.99 o 
 -10   2  10     3002.39     2992.25     50.25 o 
  -8   2  10     8951.52     9160.88    132.62 o 
  -6   2  10     6536.28     6676.71    199.45 o 
  -4   2  10       44.51       71.39     30.91 o 
  -2   2  10    15397.91    15598.71    358.67 o 
   0   2  10      799.18      750.37     36.08 o 
   2   2  10      740.17      756.75     36.84 o 
   4   2  10     5322.79     5445.39    258.80 o 
   6   2  10      116.47      129.40     21.15 o 
 -15   3  10    17008.43    16570.62    472.22 o 
 -13   3  10      780.28      711.54     39.11 o 
 -11   3  10      209.14      220.99     23.16 o 
  -9   3  10    25199.04    25179.21    454.94 o 
  -7   3  10     5773.83     5713.51     81.64 o 
  -5   3  10      140.11      146.56     11.97 o 
  -3   3  10    23270.47    23671.07    853.34 o 
  -1   3  10     8001.42     8079.05    178.91 o 
   1   3  10     1223.72     1294.30     49.45 o 
   3   3  10     6235.57     6357.01    117.50 o 
   5   3  10     9402.35     9561.13    195.86 o 
 -14   4  10      430.01      400.14     31.47 o 
 -12   4  10     6863.42     6633.11    114.77 o 
 -10   4  10       45.15       39.56     17.83 o 
  -8   4  10     2497.80     2516.09     44.61 o 
  -6   4  10     7060.67     7032.92    107.76 o 
  -4   4  10      385.33      356.94     14.60 o 
  -2   4  10     4156.82     4255.36     92.79 o 
   0   4  10     3186.04     3139.64    104.54 o 
   2   4  10     1111.66     1150.94     35.48 o 
   4   4  10     3876.39     4127.42    151.01 o 
 -13   5  10     4473.76     4348.58    136.89 o 
 -11   5  10     3844.71     3645.51    140.47 o 
  -9   5  10     3005.62     3101.84     76.57 o 
  -7   5  10     2388.52     2328.93     51.38 o 
  -5   5  10    15996.07    16486.15    256.02 o 
  -3   5  10      519.69      537.76     33.44 o 
  -1   5  10      153.90      151.19     20.88 o 
   1   5  10     6786.04     6746.75    144.23 o 
   3   5  10       25.45       62.81     28.56 o 
   5   5  10       59.84       97.77     26.94 o 
 -12   6  10    11931.98    11709.69    337.78 o 
 -10   6  10     1840.99     1800.06     52.14 o 
  -8   6  10       65.76       53.32     14.88 o 
  -6   6  10    10582.69    10951.06    216.38 o 
  -4   6  10     3466.37     3565.66    184.10 o 
  -2   6  10       59.99       81.45     16.32 o 
   0   6  10     9147.14     9121.70    191.79 o 
   2   6  10     5488.23     5556.18    132.07 o 
   4   6  10      316.90      358.72     32.85 o 
 -11   7  10      206.11      273.48     51.20 o 
  -9   7  10     4795.76     4679.58    115.69 o 
  -7   7  10      408.97      340.46     26.19 o 
  -5   7  10      495.81      532.41     32.12 o 
  -3   7  10     4346.59     4242.58    119.02 o 
  -1   7  10     1139.92     1241.81    101.02 o 
   1   7  10     1551.61     1514.48     53.65 o 
   3   7  10      844.88      810.30     39.39 o 
 -10   8  10     3391.63     3395.25    131.76 o 
  -8   8  10     5000.97     4824.29    143.60 o 
  -6   8  10      412.99      438.68     38.47 o 
  -4   8  10      374.22      499.62     55.02 o 
  -2   8  10     8150.44     8180.83    384.46 o 
   0   8  10      468.48      349.82     24.15 o 
  -7   9  10     1265.38     1105.26     48.52 o 
  -5   9  10      125.37      116.09     25.02 o 
  -3   9  10     3347.51     3274.77    125.96 o 
 -15   1  11     1324.91     1193.05     47.30 o 
 -13   1  11     1876.85     1806.37    108.06 o 
 -11   1  11     1814.98     1688.71     34.36 o 
  -9   1  11     1056.23     1000.95     33.57 o 
  -7   1  11     1095.84     1090.07     45.65 o 
  -5   1  11      935.47      954.54     28.62 o 
  -3   1  11     1317.80     1335.95     50.53 o 
  -1   1  11     3338.76     3405.18    195.24 o 
   1   1  11     2737.79     2857.57    106.84 o 
   3   1  11      940.18      893.91     45.76 o 
   5   1  11     1117.56      970.41     37.99 o 
 -14   2  11     3665.08     3574.58    122.17 o 
 -12   2  11     5283.61     4957.26    108.76 o 
 -10   2  11      922.45      885.57     23.14 o 
  -8   2  11     1360.58     1380.66     32.11 o 
  -6   2  11     4699.04     4600.59    196.33 o 
  -4   2  11     1314.71     1511.48     52.39 o 
  -2   2  11      842.06      903.57    113.99 o 
   0   2  11     3753.68     3763.65    102.71 o 
   2   2  11     2381.54     2380.51     88.82 o 
   4   2  11     1146.71     1106.15     38.35 o 
 -13   3  11      261.33      228.88     20.25 o 
 -11   3  11      389.52      414.90     33.19 o 
  -9   3  11     1709.39     1580.04     40.27 o 
  -7   3  11      100.43      130.95     24.87 o 
  -5   3  11      218.58      262.39     35.23 o 
  -3   3  11     1847.14     1955.42     65.47 o 
  -1   3  11      208.97      300.07     30.40 o 
   1   3  11      262.08      291.25     34.17 o 
   3   3  11     1758.98     1728.93     58.92 o 
 -14   4  11     2344.50     2042.42     62.53 o 
 -12   4  11      876.34      864.27     48.96 o 
 -10   4  11     4154.87     3886.34     72.34 o 
  -8   4  11     1274.22     1222.31     32.29 o 
  -6   4  11       60.51       47.85     42.58 o 
  -4   4  11     2374.46     2319.92     70.07 o 
  -2   4  11     3360.97     3272.80     93.60 o 
   0   4  11      280.63      290.08     33.65 o 
   2   4  11     2484.65     2366.06     74.70 o 
 -13   5  11       20.55       72.43     30.66 o 
 -11   5  11      548.25      511.33     26.12 o 
  -9   5  11     4266.17     4047.45     89.22 o 
  -7   5  11       52.29       67.15     18.77 o 
  -5   5  11      156.58      204.88     27.46 o 
  -3   5  11     4592.05     4740.85    353.95 o 
  -1   5  11      478.94      450.48     33.53 o 
   1   5  11       49.25       83.39     44.30 o 
   3   5  11     2163.29     1980.51    104.42 o 
 -12   6  11     4767.75     4051.78    111.77 o 
 -10   6  11       73.73       98.71     21.43 o 
  -8   6  11       38.40       48.69     18.21 o 
  -6   6  11     2199.16     2098.16     93.76 o 
  -4   6  11        6.38       22.24     26.84 o 
  -2   6  11      219.27      271.71     37.01 o 
   0   6  11     4593.31     4393.29    125.82 o 
   2   6  11      538.29      543.54     28.40 o 
  -9   7  11       41.00       30.97     22.87 o 
  -7   7  11     4049.96     3875.95    146.84 o 
  -5   7  11     3061.02     2914.27    157.03 o 
  -3   7  11       57.94       67.58     36.62 o 
  -1   7  11     2526.52     2386.29    167.10 o 
  -8   8  11       94.78       83.39     36.41 o 
  -6   8  11     3738.67     3568.48    198.42 o 
  -4   8  11       10.46       44.33     48.17 o 
 -14   0  12     6885.00     6678.47    386.97 o 
 -12   0  12     6098.57     5720.35    195.99 o 
 -10   0  12      793.66      734.51     54.27 o 
  -8   0  12     8025.72     8435.34    424.49 o 
  -6   0  12    20858.79    22455.89    742.25 o 
  -4   0  12      193.60      183.61     44.03 o 
  -2   0  12      743.73      819.28     60.61 o 
   0   0  12    15596.59    16533.73    720.93 o 
   2   0  12     1184.53     1129.16     88.54 o 
 -13   1  12     6663.09     6164.29    153.48 o 
 -11   1  12       62.76       60.16     22.43 o 
  -9   1  12     1805.29     1845.31     47.38 o 
  -7   1  12     5238.23     5263.50    104.30 o 
  -5   1  12       20.67       18.46     33.59 o 
  -3   1  12     2738.42     3145.89    168.32 o 
  -1   1  12     4788.19     5141.72    171.37 o 
   1   1  12     1432.40     1459.78     64.52 o 
   3   1  12     2121.87     1985.03     99.84 o 
 -14   2  12      635.00      527.91     35.16 o 
 -12   2  12      719.83      651.89     28.37 o 
 -10   2  12     8293.27     8059.92    169.03 o 
  -8   2  12      115.70      127.17     34.00 o 
  -6   2  12     1690.45     1786.30     53.40 o 
  -4   2  12     6305.86     6610.20    175.29 o 
  -2   2  12      907.87      966.48     44.35 o 
   0   2  12     1973.32     1949.54     79.88 o 
   2   2  12     3298.89     3194.37    121.66 o 
 -13   3  12      160.62       78.56     19.20 o 
 -11   3  12    11305.50    11125.16    228.80 o 
  -9   3  12    13112.23    12632.32    285.21 o 
  -7   3  12      420.74      484.68     32.98 o 
  -5   3  12     2855.89     2883.07     89.76 o 
  -3   3  12    19367.23    20455.37    498.97 o 
  -1   3  12     1330.24     1287.26     71.61 o 
   1   3  12     1897.33     1781.24     74.57 o 
 -12   4  12     2559.52     2218.59     64.34 o 
 -10   4  12     1502.18     1463.76     43.17 o 
  -8   4  12      728.00      783.59     38.05 o 
  -6   4  12     4223.32     4343.29    157.57 o 
  -4   4  12     1232.29     1210.69     61.42 o 
  -2   4  12       95.99      100.33     47.61 o 
   0   4  12     5120.53     5399.62    190.28 o 
 -11   5  12       20.00       26.77     19.99 o 
  -9   5  12      859.31      818.80     41.93 o 
  -7   5  12     3790.87     3831.39    113.86 o 
  -5   5  12      114.24       84.20     48.68 o 
  -3   5  12     1273.25     1413.43     64.37 o 
  -1   5  12     4666.40     4898.64    194.31 o 
 -10   6  12       49.28        9.94     25.19 o 
  -8   6  12     4503.25     4341.43    301.61 o 
  -6   6  12    10213.28    10734.65    497.20 o 
  -4   6  12      160.59      191.69     61.68 o 
  -2   6  12     1076.68      963.47     72.62 o 
  -5   7  12       73.10        0.68     39.57 o 
 -11   1  13     1351.48     1190.18     49.02 o 
  -9   1  13     3289.91     3125.39    118.94 o 
  -7   1  13     4602.45     4770.40    163.16 o 
  -5   1  13     2159.69     2323.97     92.58 o 
  -3   1  13      911.98      926.91     54.62 o 
  -1   1  13      760.89      700.62     45.15 o 
 -12   2  13     1814.48     1582.67     54.47 o 
 -10   2  13     1136.49      979.93     41.22 o 
  -8   2  13     3615.30     3425.69    104.44 o 
  -6   2  13     3096.01     3265.65    115.51 o 
  -4   2  13     1230.23     1303.53     60.98 o 
  -2   2  13     2907.42     2949.51    112.15 o 
   0   2  13     2903.78     2862.41    114.65 o 
 -11   3  13     1019.50      916.80     45.99 o 
  -9   3  13     1383.31     1286.20     54.51 o 
  -7   3  13      678.33      703.83     40.71 o 
  -5   3  13     1780.98     1840.62    113.66 o 
  -3   3  13      587.19      464.32     41.96 o 
  -1   3  13        6.80       93.34     32.66 o 
 -10   4  13     4665.79     4159.10    100.54 o 
  -8   4  13      516.08      451.06     52.03 o 
  -6   4  13      973.05      985.32     88.28 o 
  -4   4  13     4939.56     4883.99    174.61 o 
  -2   4  13     1474.07     1449.76     66.62 o 
  -7   5  13       31.71       41.20     65.17 o 
  -5   5  13     1905.39     1730.76     90.31 o 
  -8   0  14    17402.58    17765.27    826.98 o 
  -6   0  14     4222.84     4303.76    231.36 o 
  -4   0  14       41.83       46.15     47.48 o 
  -9   1  14      513.31      491.24     35.41 o 
  -7   1  14     2396.00     2517.60    110.12 o 
  -5   1  14     1585.94     1686.91     77.58 o 
  -8   2  14      922.85      975.08    229.14 o 
  -6   2  14      892.57      880.43     65.34 o 
                                                 
